# Supplementary material for: Phylogenomic disentangling of the Bifidobacterium longum subsp. infantis taxon
Source: Microb Genom. 2021 Jul 28;7(7):000609. doi: 10.1099/mgen.0.000609 (PMC8477406; doi:10.1099/mgen.0.000609)
Supplement: Supplementary material 2 [file mgen-7-0609-s002.xlsx]

## Sheet: Table S1
Table S1. General genome features of B. longum strains
B. longum Strains	Assembly no.	Genome status	Genome size (Mb)	GC content (%)	No. of CDS	Host
Bifidobacterium longum JSRL02	GCA_009738515	Complete	2.25867	60.2	1785	Homo sapiens
Bifidobacterium longum APC1482	GCA_002833035	Draft	2.33744	60.2	1858	Homo sapiens
Bifidobacterium longum 51A	GCA_004936435	Complete	2.36587	60.2	1885	Homo sapiens
Bifidobacterium longum DPC6317	GCA_002832945	Draft	2.44863	60.2	1918	Homo sapiens
Bifidobacterium longum APC1503	GCA_002832985	Draft	2.5627	59.7	2103	Homo sapiens
Bifidobacterium longum subsp. longum MCC10084	GCA_004333125	Draft	2.26435	60.1	1788	Homo sapiens
Bifidobacterium longum subsp. longum MCC10071	GCA_004333305	Draft	2.28772	60	1793	Homo sapiens
Bifidobacterium longum subsp. longum MCC10117	GCA_004334745	Draft	2.30167	59.9	1807	Homo sapiens
Bifidobacterium longum subsp. longum NCIMB8809	GCA_001446255	Complete	2.34099	60.1	1807	Homo sapiens
Bifidobacterium longum subsp. longum MCC10054	GCA_004334245	Draft	2.29564	60	1842	Homo sapiens
Bifidobacterium longum subsp. longum MCC10085	GCA_004334105	Draft	2.3663	60	1908	Homo sapiens
Bifidobacterium longum subsp. longum MCC10095	GCA_004332855	Draft	2.35682	60.3	1915	Homo sapiens
Bifidobacterium longum subsp. longum MCC10121	GCA_004334695	Draft	2.38447	60	1916	Homo sapiens
Bifidobacterium longum subsp. longum BLOI2	GCA_001275745	Draft	2.41759	60	1937	Homo sapiens
Bifidobacterium longum subsp. longum AH1206	GCA_001725985	Complete	2.42129	60.2	1967	Homo sapiens
Bifidobacterium longum subsp. longum MCC10040	GCA_004334345	Draft	2.44996	60.2	1996	Homo sapiens
Bifidobacterium longum subsp. longum MCC10035	GCA_004333715	Draft	2.4575	59.8	2012	Homo sapiens
Bifidobacterium longum subsp. longum YS108R	GCA_013393765	Complete	2.521	60.1	2021	Homo sapiens
Bifidobacterium longum subsp. longum MCC10007	GCA_004334045	Draft	2.48463	60.2	2024	Homo sapiens
Bifidobacterium longum subsp. longum MCC10070	GCA_004333325	Draft	2.50822	59.6	2038	Homo sapiens
Bifidobacterium longum subsp. longum MCC10126	GCA_004334635	Draft	2.55307	59.8	2055	Homo sapiens
Bifidobacterium longum subsp. longum MCC10008	GCA_004334035	Draft	2.54367	60	2119	Homo sapiens
Bifidobacterium longum subsp. longum GT15	GCA_000772485	Complete	2.33752	60	1815	Homo sapiens
Bifidobacterium longum subsp. longum 296B	GCA_001892965	Draft	2.25318	59.9	1685	Homo sapiens
Bifidobacterium longum APC1477	GCA_002833075	Draft	2.22881	59.8	1726	Homo sapiens
Bifidobacterium longum AM39-10AC	GCA_003468265	Draft	2.23371	60	1727	Homo sapiens
Bifidobacterium longum APC1478	GCA_002833055	Draft	2.22335	59.8	1729	Homo sapiens
Bifidobacterium longum AM42-13AT	GCA_003468005	Draft	2.22637	60.1	1744	Homo sapiens
Bifidobacterium longum BIM B-813D	GCA_014334075	Complete	2.30551	60	1745	-
Bifidobacterium longum AF30-11	GCA_003475865	Draft	2.2659	59.9	1758	Homo sapiens
Bifidobacterium longum DS7_3	GCA_003094975	Draft	2.23729	60	1765	Commercial dietary supplements
Bifidobacterium longum OF01-16	GCA_003463285	Draft	2.2483	60	1765	Homo sapiens
Bifidobacterium longum AF30-12	GCA_003475835	Draft	2.26564	59.9	1766	Homo sapiens
Bifidobacterium longum CACC 517	GCA_009931635	Complete	2.28166	59.8	1766	Canis lupus familiaris
Bifidobacterium longum 105-A	GCA_000829295	Complete	2.29014	60.1	1772	Homo sapiens
Bifidobacterium longum 35624	GCA_001719085	Complete	2.26406	60	1773	Homo sapiens
Bifidobacterium longum JSRL 03	GCA_009741385	Draft	2.27299	60.2	1774	Homo sapiens
Bifidobacterium longum AM20-39	GCA_003471355	Draft	2.29653	60	1777	Homo sapiens
Bifidobacterium longum AM20-19AC	GCA_003471385	Draft	2.29489	60	1782	Homo sapiens
Bifidobacterium longum AM20-3	GCA_003471345	Draft	2.2981	60	1782	Homo sapiens
Bifidobacterium longum AM12-16	GCA_003472305	Draft	2.30797	60	1782	Homo sapiens
Bifidobacterium longum DPC6320	GCA_002833255	Draft	2.33037	59.9	1807	Homo sapiens
Bifidobacterium longum APC1473	GCA_002833125	Draft	2.31707	59.8	1817	Homo sapiens
Bifidobacterium longum AM16-2	GCA_003471915	Draft	2.28838	60	1825	Homo sapiens
Bifidobacterium longum AM21-20	GCA_003471245	Draft	2.33249	60	1831	Homo sapiens
Bifidobacterium longum AF13-41	GCA_003464805	Draft	2.32031	60.4	1832	Homo sapiens
Bifidobacterium longum Jih1	GCA_011764605	Complete	2.37111	60.3	1833	Homo sapiens
Bifidobacterium longum AF13-34	GCA_003465365	Draft	2.31949	60.4	1834	Homo sapiens
Bifidobacterium longum AM11-2	GCA_003472405	Draft	2.32334	60.2	1851	Homo sapiens
Bifidobacterium longum APC1504	GCA_002832955	Draft	2.31029	60.2	1860	Homo sapiens
Bifidobacterium longum AF27-1BH	GCA_003457975	Draft	2.33708	60.1	1860	Homo sapiens
Bifidobacterium longum AM34-3	GCA_003467905	Draft	2.37749	60.1	1861	Homo sapiens
Bifidobacterium longum AM39-8AC	GCA_003467395	Draft	2.34569	60.1	1862	Homo sapiens
Bifidobacterium longum APC1472	GCA_002833115	Draft	2.36404	60.2	1863	Homo sapiens
Bifidobacterium longum TM01-1	GCA_003437455	Draft	2.35075	60.3	1864	Homo sapiens
Bifidobacterium longum AF26-10	GCA_003458335	Draft	2.34746	60.2	1869	Homo sapiens
Bifidobacterium longum NCTC11818	GCA_900637335	Complete	2.38516	60.3	1869	Homo sapiens
Bifidobacterium longum AM30-9LB	GCA_003468825	Draft	2.29747	60.1	1871	Homo sapiens
Bifidobacterium longum APC1464	GCA_002833185	Draft	2.34652	60.1	1873	Homo sapiens
Bifidobacterium longum AF04-13	GCA_003465745	Draft	2.37602	60.1	1876	Homo sapiens
Bifidobacterium longum AM11-5	GCA_003473205	Draft	2.35711	60.1	1879	Homo sapiens
Bifidobacterium longum TF07-34	GCA_003437105	Draft	2.3738	60.1	1880	Homo sapiens
Bifidobacterium longum TM02-7	GCA_003436595	Draft	2.39325	60.3	1889	Homo sapiens
Bifidobacterium longum CMW7750	GCA_001546275	Draft	2.37208	60	1894	Homo sapiens
Bifidobacterium longum DPC6321	GCA_002832995	Draft	2.38236	59.9	1894	Homo sapiens
Bifidobacterium longum AF11-41	GCA_003465095	Draft	2.38362	60.3	1895	Homo sapiens
Bifidobacterium longum DSM 20219	GCA_900104835	Draft	2.44902	60.3	1896	Homo sapiens
Bifidobacterium longum TF01-22	GCA_003437995	Draft	2.38449	60.2	1897	Homo sapiens
Bifidobacterium longum TM06-1	GCA_003466425	Draft	2.40404	60.2	1901	Homo sapiens
Bifidobacterium longum AF35-13AC	GCA_003475025	Draft	2.3945	60.1	1904	Homo sapiens
Bifidobacterium longum DPC6323	GCA_002833215	Draft	2.39696	60.2	1911	Homo sapiens
Bifidobacterium longum DPC6316	GCA_002833015	Draft	2.39397	60.4	1912	Homo sapiens
Bifidobacterium longum Indica	GCA_002276185	Draft	2.37423	60	1913	Homo sapiens
Bifidobacterium longum AF14-34	GCA_003464575	Draft	2.40908	60.1	1913	Homo sapiens
Bifidobacterium longum AF03-20	GCA_003466045	Draft	2.44578	60.2	1914	Homo sapiens
Bifidobacterium longum bk_0021	GCA_004167725	Draft	2.32045	59.9	1915	Homo sapiens
Bifidobacterium longum AF34-9AC	GCA_003475055	Draft	2.4028	60	1915	Homo sapiens
Bifidobacterium longum AF03-10	GCA_003466075	Draft	2.44408	60.2	1915	Homo sapiens
Bifidobacterium longum AF14-22	GCA_003464685	Draft	2.40721	60.1	1917	Homo sapiens
Bifidobacterium longum AF03-27	GCA_003465785	Draft	2.44611	60.2	1917	Homo sapiens
Bifidobacterium longum AF36-1	GCA_003474905	Draft	2.37886	60.1	1920	Homo sapiens
Bifidobacterium longum 379	GCA_001595465	Draft	2.38762	60.2	1921	Homo sapiens
Bifidobacterium longum AM10-15B	GCA_003472605	Draft	2.41411	60.2	1926	Homo sapiens
Bifidobacterium longum BG7	GCA_001293145	Complete	2.45576	60.0068	1926	Homo sapiens
Bifidobacterium longum TM04-48B	GCA_003466545	Draft	2.37324	60	1927	Homo sapiens
Bifidobacterium longum TF08-4AC	GCA_003437695	Draft	2.4296	60.1	1927	Homo sapiens
Bifidobacterium longum APC1462	GCA_002833205	Draft	2.41778	60.3	1953	Homo sapiens
Bifidobacterium longum DS9_3	GCA_003094635	Draft	2.39717	59.9	1955	Commercial dietary supplements
Bifidobacterium longum DS15_3	GCA_003094855	Draft	2.39818	59.9	1956	Commercial dietary supplements
Bifidobacterium longum 1898B	GCA_002075875	Draft	2.47439	59.9	1962	Homo sapiens
Bifidobacterium longum APC1468	GCA_002833135	Draft	2.39516	60.2	1966	Homo sapiens
Bifidobacterium longum AM31-13LB	GCA_003468805	Draft	2.43452	60.2	1966	Homo sapiens
Bifidobacterium longum TF07-31	GCA_003437135	Draft	2.44332	60	1966	Homo sapiens
Bifidobacterium longum 1897B	GCA_002075935	Draft	2.45361	59.9	1966	Human milk
Bifidobacterium longum APC1466	GCA_002833285	Draft	2.41998	59.8	1967	Homo sapiens
Bifidobacterium longum APC1465	GCA_002833175	Draft	2.45221	59.7	1976	Homo sapiens
Bifidobacterium longum ICIS-505	GCA_003790375	Draft	2.44884	59.8086	1977	Homo sapiens
Bifidobacterium longum AF05-2	GCA_003465635	Draft	2.42691	60.4	1978	Homo sapiens
Bifidobacterium longum 12_1_47BFAA	GCA_000185665	Draft	2.40599	60.1	1981	Homo sapiens
Bifidobacterium longum AF05-16	GCA_003465665	Draft	2.42575	60.4	1981	Homo sapiens
Bifidobacterium longum TF07-39	GCA_003437095	Draft	2.45182	60.1	1981	Homo sapiens
Bifidobacterium longum OM05-2BH	GCA_003438385	Draft	2.43685	60.1	2007	Homo sapiens
Bifidobacterium longum UMB0788	GCA_002861445	Draft	2.45493	60.2	2012	Human urine
Bifidobacterium longum APC1480	GCA_002833065	Draft	2.47775	59.9	2022	Homo sapiens
Bifidobacterium longum TM05-14	GCA_003466505	Draft	2.50681	59.9	2042	Homo sapiens
Bifidobacterium longum 1886B	GCA_002076095	Draft	2.47375	60.2	2057	Human milk
Bifidobacterium longum AF08-2	GCA_003465545	Draft	2.54012	60.2	2091	Homo sapiens
Bifidobacterium longum APC1476	GCA_002833265	Draft	2.53254	60	2094	Homo sapiens
Bifidobacterium longum TF06-45A	GCA_003437715	Draft	2.52562	59.6	2116	Homo sapiens
Bifidobacterium longum TF06-12AC	GCA_003438485	Draft	2.52763	59.6	2118	Homo sapiens
Bifidobacterium longum AF11-12	GCA_003465455	Draft	2.68534	60.3	2217	Homo sapiens
Bifidobacterium longum D2957	GCA_000478525	Draft	2.33023	60.4	1812	-
Bifidobacterium longum DJO10A	GCA_000008945	Complete	2.38953	60.1	1875	-
Bifidobacterium longum E18	GCA_000497735	Chromosome	2.37297	60	1912	Homo sapiens
Bifidobacterium longum NCC2705	GCA_000007525	Complete	2.26027	60.1	1773	-
Bifidobacterium longum subsp. infantis BI-G201	GCA_013204895	Draft	2.56867	59.3	2028	Homo sapiens
Bifidobacterium longum subsp. infantis 1888B	GCA_002076025	Draft	2.57973	59.4	2039	Homo sapiens
Bifidobacterium longum subsp. infantis 4	GCA_902167595	Draft	2.57195	59.6	2053	-
Bifidobacterium longum subsp. infantis LH_664	GCA_902505555	Draft	2.59553	59.4	2088	Homo sapiens
Bifidobacterium longum subsp. infantis LH_666	GCA_902505525	Draft	2.6156	59.4	2115	Homo sapiens
Bifidobacterium longum subsp. infantis TPY12-1	GCA_001870755	Draft	2.64013	59.7	2134	Homo sapiens
Bifidobacterium longum subsp. infantis UBBI-01	GCA_004803425	Draft	2.73164	59.4	2234	Homo sapiens
Bifidobacterium longum subsp. infantis LH_23	GCA_902505535	Draft	2.75588	59.6	2293	Homo sapiens
Bifidobacterium longum subsp. infantis NCTC13219	GCA_900445755	Draft	2.60259	60	2235	-
Bifidobacterium longum subsp. infantis JG_Bg463	GCA_902167915	Draft	2.7536	59.8	2238	Homo sapiens
Bifidobacterium longum subsp. infantis ATCC 15697	GCA_000020425	Complete	2.83275	59.9	2412	Homo sapiens
Bifidobacterium longum subsp. infantis 157F	GCA_000196575	Complete	2.40883	60.1	1923	-
Bifidobacterium longum subsp. infantis CCUG 52486	GCA_000155415	Draft	2.48085	60	2034	Homo sapiens
Bifidobacterium longum subsp. longum MCC10072	GCA_004334205	Draft	2.23388	60	1742	Homo sapiens
Bifidobacterium longum subsp. longum MCC10092	GCA_004332925	Draft	2.23483	59.9	1742	Homo sapiens
Bifidobacterium longum subsp. longum DS32_3	GCA_003094995	Draft	2.23593	60.1	1761	Commercial dietary supplements
Bifidobacterium longum subsp. longum MCC10046	GCA_004333575	Draft	2.28641	59.9	1761	Homo sapiens
Bifidobacterium longum subsp. longum 9	GCA_001447955	Draft	2.23377	60	1765	Commercial Probiotic 15
Bifidobacterium longum subsp. longum 7	GCA_001447975	Draft	2.23558	60	1766	Commercial Probiotic 15
Bifidobacterium longum subsp. longum MCC10078	GCA_004333205	Draft	2.27198	59.8	1766	Homo sapiens
Bifidobacterium longum subsp. longum MCC10034	GCA_004333765	Draft	2.25363	60	1771	Homo sapiens
Bifidobacterium longum subsp. longum MCC10021	GCA_004333875	Draft	2.23575	60	1774	Homo sapiens
Bifidobacterium longum subsp. longum MCC10050	GCA_004333555	Draft	2.28037	59.8	1782	Homo sapiens
Bifidobacterium longum subsp. longum MCC10086	GCA_004333115	Draft	2.28382	59.8	1783	Homo sapiens
Bifidobacterium longum subsp. longum MCC10064	GCA_004333425	Draft	2.26578	60	1790	Homo sapiens
Bifidobacterium longum subsp. longum MC-42	GCA_001516925	Draft	2.28825	59.8	1792	Homo sapiens
Bifidobacterium longum subsp. longum LMG 13197	GCA_000741245	Draft	2.3847	60.3	1803	Homo sapiens
Bifidobacterium longum subsp. longum BIO6283	GCA_013249165	Draft	2.25144	59.9	1804	Homo sapiens
Bifidobacterium longum subsp. longum MCC10112	GCA_004332935	Draft	2.27757	60	1804	Homo sapiens
Bifidobacterium longum subsp. longum MCC10097	GCA_004332825	Draft	2.28035	60	1805	Homo sapiens
Bifidobacterium longum subsp. longum BORI	GCA_003342655	Complete	2.31102	59.9	1805	Homo sapiens
Bifidobacterium longum subsp. longum MCC10036	GCA_004333735	Draft	2.24998	59.9	1811	Homo sapiens
Bifidobacterium longum subsp. longum MCC10129	GCA_004334775	Draft	2.27353	60.1	1812	Homo sapiens
Bifidobacterium longum subsp. longum MCC10098	GCA_004332835	Draft	2.32667	59.9	1815	Homo sapiens
Bifidobacterium longum subsp. longum W11	GCA_001940535	Draft	2.32998	59.9	1816	Homo sapiens
Bifidobacterium longum subsp. longum MCC10087	GCA_004333105	Draft	2.30319	60	1819	Homo sapiens
Bifidobacterium longum subsp. longum MCC10073	GCA_004333275	Draft	2.2843	59.7	1829	Homo sapiens
Bifidobacterium longum subsp. longum MCC10051	GCA_004334285	Draft	2.30363	60.1	1830	Homo sapiens
Bifidobacterium longum subsp. longum MCC10060	GCA_004333465	Draft	2.31311	60.2	1831	Homo sapiens
Bifidobacterium longum subsp. longum MCC10056	GCA_004333475	Draft	2.29975	60	1837	Homo sapiens
Bifidobacterium longum subsp. longum MCC10019	GCA_004334435	Draft	2.30453	60.1	1837	Homo sapiens
Bifidobacterium longum subsp. longum MCC10062	GCA_004333445	Draft	2.32592	59.8	1837	Homo sapiens
Bifidobacterium longum subsp. longum MCC10066	GCA_004333385	Draft	2.29383	59.8	1852	Homo sapiens
Bifidobacterium longum subsp. longum MCC10023	GCA_004333855	Draft	2.30816	60.3	1853	Homo sapiens
Bifidobacterium longum subsp. longum MCC10089	GCA_004333065	Draft	2.32481	60.3	1853	Homo sapiens
Bifidobacterium longum subsp. longum MCC10047	GCA_004334325	Draft	2.36451	59.9	1861	Homo sapiens
Bifidobacterium longum subsp. longum MCC10042	GCA_004333675	Draft	2.32056	60.1	1867	Homo sapiens
Bifidobacterium longum subsp. longum VKPM Ac-1636	GCA_003990235	Draft	2.32174	60.2	1869	Homo sapiens
Bifidobacterium longum subsp. longum MCC10099	GCA_004332745	Draft	2.34007	60.1	1870	Homo sapiens
Bifidobacterium longum subsp. longum MCC10127	GCA_004334615	Draft	2.35673	60.1	1874	Homo sapiens
Bifidobacterium longum subsp. longum MCC10029	GCA_004333795	Draft	2.3461	59.9	1877	Homo sapiens
Bifidobacterium longum subsp. longum LH_277	GCA_902505545	Draft	2.35673	60	1878	Homo sapiens
Bifidobacterium longum subsp. longum MCC10090	GCA_004333035	Draft	2.34731	59.8	1883	Homo sapiens
Bifidobacterium longum subsp. longum MCC10058	GCA_004334215	Draft	2.32956	60.2	1886	Homo sapiens
Bifidobacterium longum subsp. longum MCC10018	GCA_004333905	Draft	2.33041	60	1891	Homo sapiens
Bifidobacterium longum subsp. longum MCC10069	GCA_004333335	Draft	2.36718	59.9	1893	Homo sapiens
Bifidobacterium longum subsp. longum MCC10016	GCA_004334465	Draft	2.37118	60	1893	Homo sapiens
Bifidobacterium longum subsp. longum MCC10068	GCA_004333365	Draft	2.40787	59.7	1894	Homo sapiens
Bifidobacterium longum subsp. longum MCC10118	GCA_004334705	Draft	2.34975	59.9	1897	Homo sapiens
Bifidobacterium longum subsp. longum MCC10212	GCA_004334555	Draft	2.36547	59.9	1904	Homo sapiens
Bifidobacterium longum subsp. longum MCC10041	GCA_004333695	Draft	2.37064	60.1	1906	Homo sapiens
Bifidobacterium longum subsp. longum MCC10130	GCA_004334625	Draft	2.36857	60	1908	Homo sapiens
Bifidobacterium longum subsp. longum MCC10067	GCA_004333375	Draft	2.39437	59.6	1910	Homo sapiens
Bifidobacterium longum subsp. longum MCC10081	GCA_004333165	Draft	2.32346	59.9	1911	Homo sapiens
Bifidobacterium longum subsp. longum MCC10025	GCA_004333845	Draft	2.40884	60.1	1912	Homo sapiens
Bifidobacterium longum subsp. longum CR15	GCA_006438975	Draft	2.40313	60.3	1913	Homo sapiens
Bifidobacterium longum subsp. longum MCC10031	GCA_004333785	Draft	2.40115	60.1	1916	Homo sapiens
Bifidobacterium longum subsp. longum MCC10039	GCA_004334335	Draft	2.38905	60	1924	Homo sapiens
Bifidobacterium longum subsp. longum MCC10033	GCA_004333775	Draft	2.39204	60	1929	Homo sapiens
Bifidobacterium longum subsp. longum MCC10107	GCA_004332765	Draft	2.38475	59.8	1931	Homo sapiens
Bifidobacterium longum subsp. longum MCC10091	GCA_004333015	Draft	2.39421	60	1931	Homo sapiens
Bifidobacterium longum subsp. longum MCC10011	GCA_004334485	Draft	2.39746	59.9	1931	Homo sapiens
Bifidobacterium longum subsp. longum MCC10103	GCA_004333005	Draft	2.39468	59.9	1933	Homo sapiens
Bifidobacterium longum subsp. longum MCC10079	GCA_004333215	Draft	2.38272	59.9	1936	Homo sapiens
Bifidobacterium longum subsp. longum MCC10053	GCA_004333515	Draft	2.42582	60.3	1942	Homo sapiens
Bifidobacterium longum subsp. longum MCC10075	GCA_004333265	Draft	2.38497	60.1	1947	-
Bifidobacterium longum subsp. longum MCC10106	GCA_004332735	Draft	2.41503	60.1	1947	Homo sapiens
Bifidobacterium longum subsp. longum MCC10048	GCA_004333565	Draft	2.45602	59.8	1949	Homo sapiens
Bifidobacterium longum subsp. longum MCC10022	GCA_004333895	Draft	2.41904	59.7	1950	Homo sapiens
Bifidobacterium longum subsp. longum MCC10101	GCA_004332725	Draft	2.41806	60.1	1953	Homo sapiens
Bifidobacterium longum subsp. longum MCC10083	GCA_004334145	Draft	2.47557	60.2	1953	Homo sapiens
Bifidobacterium longum subsp. longum MCC10052	GCA_004333535	Draft	2.42874	60.1	1956	Homo sapiens
Bifidobacterium longum subsp. longum CCUG30698	GCA_001446275	Complete	2.458	60.2	1956	Homo sapiens
Bifidobacterium longum subsp. longum MCC10077	GCA_004334155	Draft	2.41162	60	1957	Homo sapiens
Bifidobacterium longum subsp. longum MCC10074	GCA_004334165	Draft	2.41001	59.8	1965	Homo sapiens
Bifidobacterium longum subsp. longum UMA3015	GCA_009896525	Draft	2.4101	60.2	1966	Homo sapiens
Bifidobacterium longum subsp. longum MCC10038	GCA_004334365	Draft	2.36701	59.9	1968	Homo sapiens
Bifidobacterium longum subsp. longum MCC10108	GCA_004332665	Draft	2.41875	60.3	1972	Homo sapiens
Bifidobacterium longum subsp. longum MCC10017	GCA_004333935	Draft	2.44883	59.7	1972	Homo sapiens
Bifidobacterium longum subsp. longum MCC10045	GCA_004333625	Draft	2.43778	60.3	1973	Homo sapiens
Bifidobacterium longum subsp. longum MCC10012	GCA_004333995	Draft	2.47987	59.6	1977	Homo sapiens
Bifidobacterium longum subsp. longum MCC10122	GCA_004334855	Draft	2.46043	60.1	1978	Homo sapiens
Bifidobacterium longum subsp. longum MCC10125	GCA_004334795	Draft	2.44774	60.2	1979	Homo sapiens
Bifidobacterium longum subsp. longum MCC10028	GCA_004334425	Draft	2.42541	60.2	1983	Homo sapiens
Bifidobacterium longum subsp. longum MCC10010	GCA_004334005	Draft	2.45245	60.4	1984	Homo sapiens
Bifidobacterium longum subsp. longum MCC10124	GCA_004334645	Draft	2.45702	60.1	1985	Homo sapiens
Bifidobacterium longum subsp. longum MCC10006	GCA_004334535	Draft	2.45014	60.4	1991	Homo sapiens
Bifidobacterium longum subsp. longum MCC10093	GCA_004332865	Draft	2.45894	60.2	2000	Homo sapiens
Bifidobacterium longum subsp. longum MCC10059	GCA_004334235	Draft	2.43718	60	2005	Homo sapiens
Bifidobacterium longum subsp. longum MCC10114	GCA_004332625	Draft	2.45459	59.8	2005	Homo sapiens
Bifidobacterium longum subsp. longum MCC10111	GCA_004332655	Draft	2.43826	60	2007	Homo sapiens
Bifidobacterium longum subsp. longum MCC10014	GCA_004333975	Draft	2.46621	60.2	2007	Homo sapiens
Bifidobacterium longum subsp. longum MCC10120	GCA_004334715	Draft	2.48377	60.2	2014	Homo sapiens
Bifidobacterium longum subsp. longum MCC10080	GCA_004333175	Draft	2.52893	60.2	2014	Homo sapiens
Bifidobacterium longum subsp. longum MCC10115	GCA_004332645	Draft	2.43372	60.3	2017	Homo sapiens
Bifidobacterium longum subsp. longum MCC10055	GCA_004333455	Draft	2.48603	60.1	2019	Homo sapiens
Bifidobacterium longum subsp. longum MCC10113	GCA_004332635	Draft	2.46411	60	2021	Homo sapiens
Bifidobacterium longum subsp. longum MCC10119	GCA_004334865	Draft	2.48689	60.1	2023	Homo sapiens
Bifidobacterium longum subsp. longum MCC10030	GCA_004334355	Draft	2.51844	60.1	2023	Homo sapiens
Bifidobacterium longum subsp. longum LH_12	GCA_902505435	Draft	2.48481	59.9	2027	Homo sapiens
Bifidobacterium longum subsp. longum MCC10004	GCA_004334065	Draft	2.55173	60	2028	Homo sapiens
Bifidobacterium longum subsp. longum MCC10009	GCA_004334515	Draft	2.5237	60.1	2035	-
Bifidobacterium longum subsp. longum MCC10100	GCA_004332965	Draft	2.518	60.1	2037	Homo sapiens
Bifidobacterium longum subsp. longum MCC10027	GCA_004334445	Draft	2.50583	59.9	2042	Homo sapiens
Bifidobacterium longum subsp. longum C11A10B	GCA_004324325	Draft	2.49303	60.1	2045	Homo sapiens
Bifidobacterium longum subsp. longum MCC10003	GCA_004334075	Draft	2.52677	60.1	2047	Homo sapiens
Bifidobacterium longum subsp. longum MCC10044	GCA_004333645	Draft	2.51281	60.3	2055	Homo sapiens
Bifidobacterium longum subsp. longum MCC10123	GCA_004334815	Draft	2.5065	59.7	2060	-
Bifidobacterium longum subsp. longum MCC10102	GCA_004332755	Draft	2.53875	60.1	2077	Homo sapiens
Bifidobacterium longum subsp. longum MCC10094	GCA_004332895	Draft	2.50962	59.9	2078	Homo sapiens
Bifidobacterium longum subsp. longum VMKB44	GCA_000786175	Draft	2.50193	60.3	2080	Homo sapiens
Bifidobacterium longum subsp. longum MCC10128	GCA_004334785	Draft	2.50961	59.9	2089	Homo sapiens
Bifidobacterium longum subsp. longum MCC10096	GCA_004333045	Draft	2.57129	59.7	2099	Homo sapiens
Bifidobacterium longum subsp. longum MCC10043	GCA_004333635	Draft	2.62386	59.5	2115	Homo sapiens
Bifidobacterium longum subsp. longum MCC10076	GCA_004333235	Draft	2.56355	60.2	2152	Homo sapiens
Bifidobacterium longum subsp. longum MCC10116	GCA_004332945	Draft	2.62898	60	2167	Homo sapiens
Bifidobacterium longum subsp. longum MCC10015	GCA_004333925	Draft	2.63029	59.9	2177	Homo sapiens
Bifidobacterium longum subsp. longum MCC10002	GCA_004334545	Draft	2.63451	60	2202	Homo sapiens
Bifidobacterium longum subsp. longum 1-5B	GCA_000730105	Draft	2.36751	60.1	1902	Homo sapiens
Bifidobacterium longum subsp. longum 17-1B	GCA_000730035	Draft	2.4672	60.2	1962	Homo sapiens
Bifidobacterium longum subsp. longum 2-2B	GCA_000261205	Draft	2.6257	59.7	2089	Homo sapiens
Bifidobacterium longum subsp. longum 44B	GCA_000261265	Draft	2.55922	59.7	2109	Homo sapiens
Bifidobacterium longum subsp. longum 7-1B	GCA_000730055	Draft	2.40709	59.8	1904	-
Bifidobacterium longum subsp. longum 72B	GCA_000730045	Draft	2.37445	60.3	1950	Homo sapiens
Bifidobacterium longum subsp. longum BBMN68	GCA_000166315	Complete	2.26594	59.9	1740	-
Bifidobacterium longum subsp. longum EK13	GCA_000730135	Draft	2.47453	60	2043	Homo sapiens
Bifidobacterium longum subsp. longum EK5	GCA_000730025	Draft	2.23129	59.7	1780	Homo sapiens
Bifidobacterium longum subsp. longum JCM 1217	GCA_000196555	Complete	2.38516	60.3	1870	Homo sapiens
Bifidobacterium longum subsp. longum KACC 91563	GCA_000219455	Complete	2.39576	59.8	1856	-
Bifidobacterium longum subsp. suis BSM11-5	GCA_001870705	Draft	2.60288	59.9	2025	Homo sapiens
Bifidobacterium longum subsp. longum JDM301	GCA_000092325	Complete	2.47784	59.8	1909	-
Bifidobacterium longum UMA026	GCA_003130775	Draft	2.39256	60.1	1892	Homo sapiens
Bifidobacterium longum Su859	GCA_900103055	Chromosome	2.39298	60	1849	-
Bifidobacterium longum BXY01	GCA_000730205	Complete	2.4806	59.8	1930	Homo sapiens
Bifidobacterium longum subsp. suis LMG 21814	GCA_000741625	Draft	2.33583	60	1803	Sus scrofa domestica
Bifidobacterium longum APC1461	GCA_002833315	Draft	2.41899	60	1879	Homo sapiens
Bifidobacterium longum 108B	JAERWG000000000	Draft	2.30564	59.9	1869	Homo sapiens
Bifidobacterium longum 134B	JAERWF000000000	Draft	2.30822	59.8	1870	Homo sapiens
Bifidfobacterium longum 1B	JAESIO000000000	Draft	2.29194	59.9	1852	Homo sapiens
Bifidfobacterium longum 2005B	JAERWC000000000	Draft	2.46639	60	2117	Canis lupus familiaris
Bifidfobacterium longum 2074B	JAERWB000000000	Draft	2.36443	59.6	1942	Bos taurus
Bifidfobacterium longum 209B	JAERWE000000000	Draft	2.30033	60	1905	Homo sapiens
Bifidfobacterium longum 20B	JAERWI000000000	Draft	2.45999	59.6	2030	Homo sapiens
Bifidfobacterium longum 359B	JAERWD000000000	Draft	2.42432	60.1	2039	Homo sapiens
Bifidfobacterium longum 3B	JAERWJ000000000	Draft	2.4622	59.7	2043	Homo sapiens
Bifidfobacterium longum 458B	JAESIN000000000	Draft	2.42568	60.2	2049	Homo sapiens
Bifidfobacterium longum 67B	JAERWH000000000	Draft	2.38639	60	2030	Homo sapiens

## Sheet: Table S2
Table S2. Average Nucleotide Identity of B. longum strains
B. longum strains	Bifidobacterium longum subsp. infantis LH_664	Bifidobacterium longum subsp. infantis LH_666	Bifidobacterium longum subsp. infantis LH_23	Bifidobacterium longum subsp. infantis JG_Bg463	Bifidobacterium longum subsp. infantis UBBI-01	Bifidobacterium longum subsp. infantis 4	Bifidobacterium longum subsp. infantis TPY12-1	Bifidobacterium longum subsp. infantis BI-G201	Bifidobacterium longum subsp. infantis 1888B	Bifidobacterium longum subsp. infantis ATCC 15697	Bifidobacterium longum subsp. infantis NCTC13219	Bifidobacterium longum subsp.longum_LH_277	Bifidobacterium longum subsp.longum_MCC10117	Bifidobacterium longum subsp.longum_MCC10040	Bifidobacterium longum subsp.longum_MCC10079	Bifidobacterium longum subsp.longum_MCC10011	Bifidobacterium longum subsp.longum_MCC10107	Bifidobacterium longum subsp.longum_MCC10056	Bifidobacterium longum subsp.longum_MCC10114	Bifidobacterium longum subsp.longum_MCC10066	Bifidobacterium longum subsp.longum_MCC10016	Bifidobacterium longum subsp.longum_MCC10050	Bifidobacterium longum subsp.longum_MCC10029	Bifidobacterium longum subsp.longum_MCC10069	Bifidobacterium longum subsp.longum_MCC10078	Bifidobacterium longum subsp.longum_MCC10008	Bifidobacterium longum subsp.longum_MCC10086	Bifidobacterium longum subsp.longum_MCC10119	Bifidobacterium longum subsp.longum_MCC10006	Bifidobacterium longum subsp.longum_MCC10010	Bifidobacterium longum subsp.longum_MCC10007	Bifidobacterium longum subsp.longum_MCC10053	Bifidobacterium longum subsp.longum_MCC10122	Bifidobacterium longum subsp.longum_MCC10028	Bifidobacterium longum subsp.longum_MCC10041	Bifidobacterium longum subsp.longum_MCC10027	Bifidobacterium longum subsp.longum_MCC10022	Bifidobacterium longum subsp.longum_MCC10116	Bifidobacterium longum subsp.longum_MCC10052	Bifidobacterium longum subsp.longum_MCC10095	Bifidobacterium longum subsp.longum_MCC10108	Bifidobacterium longum subsp.longum_MCC10118	Bifidobacterium longum subsp.longum_MCC10038	Bifidobacterium longum subsp.longum_MCC10047	Bifidobacterium longum subsp.longum_MCC10087	Bifidobacterium longum subsp.longum_MCC10046	Bifidobacterium longum subsp.longum_MCC10098	Bifidobacterium longum subsp.longum_MCC10014	Bifidobacterium longum subsp.longum_MCC10044
Bifidobacterium longum subsp. infantis LH_664	-	98.9008	98.3387	98.2528	98.2035	98.0382	98.2288	98.087	97.8696	98.1124	98.0812	94.9237	94.9633	94.8973	95.0945	94.9583	94.995	95.3163	94.9529	95.0744	95.0941	95.143	95.1454	94.9871	95.2565	95.1202	95.2313	95.1817	95.0642	94.9926	95.2231	95.0223	95.1101	95.1438	95.107	95.0835	94.9837	94.9296	95.1166	95.0837	95.1515	95.1163	95.0151	95.0174	94.9512	95.0913	94.9968	95.1279	95.1133
Bifidobacterium longum subsp. infantis LH_666	98.9008	-	98.2247	98.1615	98.0111	97.8932	98.1282	97.9604	97.8025	98.0016	98.0031	95.1796	95.0613	95.0546	95.2531	95.2027	95.1946	95.4959	95.168	95.2004	95.2888	95.2375	95.3247	95.2741	95.4178	95.2931	95.4176	95.3543	95.2115	95.1256	95.3737	95.2084	95.2649	95.2178	95.164	95.2131	95.2031	95.1533	95.2429	95.333	95.3735	95.2271	95.1958	95.1813	95.1126	95.3137	95.1305	95.3416	95.2903
Bifidobacterium longum subsp. infantis LH_23	98.3387	98.2247	-	98.0406	98.0387	97.9548	97.9521	97.9648	97.7444	97.9051	97.811	95.0765	95.2572	94.7635	95.1616	95.0137	95.0275	95.3816	95.2143	95.0656	95.1639	95.1856	95.257	95.1543	95.3536	95.4192	95.251	95.1944	95.3	95.2904	95.3059	95.1394	95.2584	95.1522	95.0901	95.0486	94.888	95.0556	95.0899	95.0663	95.0373	95.0135	95.1019	95.0943	94.9739	95.1898	95.0688	95.1089	95.1931
Bifidobacterium longum subsp. infantis JG_Bg463	98.2528	98.1615	98.0406	-	98.4421	98.2786	98.2411	98.0316	97.8529	97.8981	97.8396	95.0085	94.9711	95.0303	95.0212	95.1105	95.0873	95.2426	95.1243	95.2018	94.9641	95.0795	95.0973	94.9382	95.4253	95.0766	95.0523	95.0663	95.0961	94.9292	95.1528	94.909	95.1183	95.0958	95.0641	94.7162	94.892	94.8811	94.9379	95.1466	95.0661	95.1447	95.1312	95.1694	95.0106	95.3013	95.1991	95.2139	95.0087
Bifidobacterium longum subsp. infantis UBBI-01	98.2035	98.0111	98.0387	98.4421	-	98.1675	98.1997	98.0438	97.8213	97.8206	97.7211	94.8171	95.0285	94.8789	95.085	94.8602	94.9491	95.16	94.9949	95.0379	95.0537	94.8478	95.041	95.0101	95.3776	95.1689	95.1094	94.9306	95.008	94.9289	95.113	94.9604	95.1161	95.0568	95.2289	94.8804	95.1335	94.9388	94.9397	94.9781	95.0799	95.0176	94.9468	95.0353	95.0266	95.0828	95.0535	95.196	95.1617
Bifidobacterium longum subsp. infantis 4	98.0382	97.8932	97.9548	98.2786	98.1675	-	98.102	98.18	97.6946	98.0311	97.947	95.0363	94.9315	95.0744	94.9923	94.8974	95.0379	95.0508	95.0122	95.1052	95.0021	94.9172	95.1485	94.9441	95.284	94.8951	95.0247	95.0637	94.957	94.9902	95.2119	94.9881	94.9633	94.8987	94.9264	94.9106	94.9646	94.9723	94.9054	94.9447	95.0544	94.9792	95.082	95.0218	95.0277	95.2365	95.0852	95.0465	94.901
Bifidobacterium longum subsp. infantis TPY12-1	98.2288	98.1282	97.9521	98.2411	98.1997	98.102	-	97.8009	97.8882	97.8656	97.8282	94.8579	94.879	94.9376	94.8162	94.797	94.8697	94.9779	94.8679	95.0976	94.771	94.9012	94.9362	94.8745	95.2325	94.7813	94.969	94.8165	94.9809	94.9451	95.0431	94.8563	94.8064	94.922	94.9545	94.791	94.9354	94.7618	94.7146	94.7563	94.8621	94.9273	94.8144	94.8729	94.9131	95.0878	95.0661	94.7574	94.7144
Bifidobacterium longum subsp. infantis BI-G201	98.087	97.9604	97.9648	98.0316	98.0438	98.18	97.8009	-	97.9303	98.1791	98.0573	94.9304	95.082	95.0104	95.0522	95.0103	95.155	95.0547	95.0058	95.0531	94.9688	94.9288	94.9139	94.9296	95.2265	94.9176	95.0681	94.8926	95.0314	94.9363	95.2058	94.7902	94.927	94.975	94.9609	94.8173	94.8707	94.868	94.8653	94.9708	95.0155	95.1576	94.9877	94.9048	94.8043	95.1315	94.9861	95.1006	94.9958
Bifidobacterium longum subsp. infantis 1888B	97.8696	97.8025	97.7444	97.8529	97.8213	97.6946	97.8882	97.9303	-	97.8077	97.8115	95.2639	95.1693	95.2505	95.2092	95.3019	95.4343	95.3513	95.3035	95.2838	95.3044	95.1481	95.2519	95.1555	95.4018	95.3568	95.2823	95.391	95.2035	95.1983	95.4073	95.1734	95.3704	95.2976	95.3768	95.0946	95.1745	95.0597	95.193	95.3514	95.3707	95.3904	95.3258	95.2927	95.2278	95.4343	95.2367	95.3667	95.3612
Bifidobacterium longum subsp. infantis ATCC 15697	98.1124	98.0016	97.9051	97.8981	97.8206	98.0311	97.8656	98.1791	97.8077	-	98.9806	94.9118	95.0081	94.7959	95.1151	94.9529	95.049	95.1144	94.8902	95.2161	95.0254	94.8379	94.8892	94.9335	95.178	95.0181	95.1721	94.9545	94.9303	94.876	95.0819	94.9102	95.113	94.9933	94.9125	94.5273	94.8188	94.6316	94.8495	94.9654	94.83	95.0112	95.0451	94.9231	94.8692	95.1269	94.9679	95.0171	94.8989
Bifidobacterium longum subsp. infantis NCTC13219	98.0812	98.0031	97.811	97.8396	97.7211	97.947	97.8282	98.0573	97.8115	98.9806	-	94.8396	94.8455	94.7355	94.9789	94.9272	94.8508	95.1541	94.798	94.9544	94.9249	94.8817	95.0189	94.8077	95.1407	94.8403	95.1473	94.707	94.7557	94.649	94.9173	94.7429	94.8352	94.818	94.7816	94.4075	94.5888	94.4237	94.7499	94.8535	94.8571	94.8717	94.9204	94.7777	94.6651	94.9352	94.8047	94.8898	94.7916
Bifidobacterium longum subsp. longum LH_277	94.9237	95.1796	95.0765	95.0085	94.8171	95.0363	94.8579	94.9304	95.2639	94.9118	94.8396	-	98.5392	98.5657	98.6366	98.6896	98.7644	98.4625	98.6246	98.6291	98.6749	98.7105	98.62	98.629	98.5327	98.6295	98.5226	98.3795	98.7318	98.7413	98.5475	98.5998	98.5455	98.4581	98.4677	98.6736	98.467	98.5562	98.4808	98.5766	98.4391	98.4411	98.5972	98.4968	98.3419	98.5029	98.5085	98.499	98.5061
Bifidobacterium longum subsp. longum MCC10117	94.9633	95.0613	95.2572	94.9711	95.0285	94.9315	94.879	95.082	95.1693	95.0081	94.8455	98.5392	-	98.5412	98.5928	98.5563	98.5573	98.4453	98.4847	98.5372	98.4737	98.6378	98.5626	98.556	98.5222	98.5227	98.4669	98.2573	98.5346	98.5147	98.3746	98.4512	98.4706	98.5969	98.427	98.5188	98.4815	98.5654	98.3295	98.5676	98.4079	98.594	98.4964	98.5638	98.5733	98.3486	98.3562	98.5672	98.4519
Bifidobacterium longum subsp. longum MCC10040	94.8973	95.0546	94.7635	95.0303	94.8789	95.0744	94.9376	95.0104	95.2505	94.7959	94.7355	98.5657	98.5412	-	98.6864	98.464	98.5658	98.5518	98.5397	98.4554	98.6755	98.6782	98.536	98.6035	98.6626	98.4882	98.4922	98.4475	98.5298	98.5756	98.3108	98.5791	98.4898	98.4672	98.4548	98.5771	98.4929	98.4675	98.4955	98.522	98.4863	98.5081	98.6168	98.5592	98.4982	98.5853	98.6335	98.6259	98.5273
Bifidobacterium longum subsp. longum MCC10079	95.0945	95.2531	95.1616	95.0212	95.085	94.9923	94.8162	95.0522	95.2092	95.1151	94.9789	98.6366	98.5928	98.6864	-	98.5647	98.5412	98.4499	98.6621	98.5762	98.6338	98.7027	98.5188	98.5964	98.5836	98.6172	98.5593	98.4466	98.6516	98.6385	98.422	98.4643	98.5366	98.4865	98.5203	98.5577	98.5474	98.6067	98.5742	98.588	98.433	98.502	98.5488	98.5965	98.5426	98.5854	98.5996	98.5929	98.5557
Bifidobacterium longum subsp. longum MCC10011	94.9583	95.2027	95.0137	95.1105	94.8602	94.8974	94.797	95.0103	95.3019	94.9529	94.9272	98.6896	98.5563	98.464	98.5647	-	98.8528	98.6573	98.7064	98.8009	98.6884	98.8132	98.7355	98.7503	98.7518	98.5514	98.6964	98.3862	98.6775	98.6546	98.5211	98.4379	98.6377	98.5653	98.5798	98.5588	98.5733	98.7175	98.4511	98.6817	98.703	98.6082	98.6646	98.6736	98.562	98.603	98.5488	98.6708	98.539
Bifidobacterium longum subsp. longum MCC10107	94.995	95.1946	95.0275	95.0873	94.9491	95.0379	94.8697	95.155	95.4343	95.049	94.8508	98.7644	98.5573	98.5658	98.5412	98.8528	-	98.8202	98.7298	98.8164	98.8816	98.7375	98.6259	98.7212	98.6392	98.6299	98.7115	98.5159	98.6635	98.7036	98.5284	98.5584	98.7856	98.7745	98.5734	98.7442	98.5219	98.657	98.7467	98.613	98.6955	98.6878	98.6803	98.6472	98.6509	98.7783	98.8109	98.6701	98.6225
Bifidobacterium longum subsp. longum MCC10056	95.3163	95.4959	95.3816	95.2426	95.16	95.0508	94.9779	95.0547	95.3513	95.1144	95.1541	98.4625	98.4453	98.5518	98.4499	98.6573	98.8202	-	98.8091	98.6291	98.7219	98.7044	98.5517	98.5273	98.474	98.5101	98.5106	98.2672	98.445	98.4437	98.4151	98.5445	98.605	98.5534	98.4211	98.6198	98.4434	98.5002	98.496	98.6224	98.5719	98.6041	98.6007	98.4982	98.4764	98.4592	98.5036	98.6349	98.5163
Bifidobacterium longum subsp. longum MCC10114	94.9529	95.168	95.2143	95.1243	94.9949	95.0122	94.8679	95.0058	95.3035	94.8902	94.798	98.6246	98.4847	98.5397	98.6621	98.7064	98.7298	98.8091	-	98.7735	98.8117	98.7485	98.7514	98.6804	98.6635	98.5746	98.6905	98.4397	98.5942	98.5534	98.4817	98.5906	98.7567	98.7353	98.6688	98.7033	98.7216	98.6549	98.6476	98.5936	98.5771	98.5425	98.6037	98.6988	98.5034	98.714	98.7229	98.6205	98.5734
Bifidobacterium longum subsp. longum MCC10066	95.0744	95.2004	95.0656	95.2018	95.0379	95.1052	95.0976	95.0531	95.2838	95.2161	94.9544	98.6291	98.5372	98.4554	98.5762	98.8009	98.8164	98.6291	98.7735	-	98.6289	98.6607	98.8273	98.7202	98.6536	98.61	98.705	98.5338	98.7383	98.6757	98.4726	98.5199	98.6705	98.6538	98.6748	98.7526	98.7224	98.693	98.5945	98.584	98.6626	98.5269	98.5953	98.7316	98.742	98.851	98.8119	98.6668	98.5681
Bifidobacterium longum subsp. longum MCC10016	95.0941	95.2888	95.1639	94.9641	95.0537	95.0021	94.771	94.9688	95.3044	95.0254	94.9249	98.6749	98.4737	98.6755	98.6338	98.6884	98.8816	98.7219	98.8117	98.6289	-	98.9734	98.6732	98.8262	98.7042	98.6871	98.684	98.3988	98.4591	98.4157	98.5648	98.5989	98.6492	98.5761	98.516	98.667	98.5381	98.5327	98.456	98.5593	98.534	98.5756	98.6307	98.5799	98.5429	98.4765	98.4297	98.6725	98.6055
Bifidobacterium longum subsp. longum MCC10050	95.143	95.2375	95.1856	95.0795	94.8478	94.9172	94.9012	94.9288	95.1481	94.8379	94.8817	98.7105	98.6378	98.6782	98.7027	98.8132	98.7375	98.7044	98.7485	98.6607	98.9734	-	98.8022	98.8048	98.7689	98.6057	98.6798	98.508	98.7045	98.7119	98.5351	98.7195	98.7579	98.6259	98.6388	98.7354	98.5957	98.7084	98.5314	98.6163	98.653	98.8486	98.7012	98.6249	98.7291	98.5564	98.5507	98.7861	98.621
Bifidobacterium longum subsp. longum MCC10029	95.1454	95.3247	95.257	95.0973	95.041	95.1485	94.9362	94.9139	95.2519	94.8892	95.0189	98.62	98.5626	98.536	98.5188	98.7355	98.6259	98.5517	98.7514	98.8273	98.6732	98.8022	-	98.8041	98.7623	98.6962	98.6627	98.4484	98.5513	98.5765	98.4661	98.4626	98.7008	98.6082	98.6291	98.4388	98.5204	98.6884	98.4699	98.4886	98.3707	98.4855	98.5435	98.5015	98.3942	98.5289	98.453	98.5899	98.4466
Bifidobacterium longum subsp. longum MCC10069	94.9871	95.2741	95.1543	94.9382	95.0101	94.9441	94.8745	94.9296	95.1555	94.9335	94.8077	98.629	98.556	98.6035	98.5964	98.7503	98.7212	98.5273	98.6804	98.7202	98.8262	98.8048	98.8041	-	98.7142	98.5139	98.6818	98.3423	98.5358	98.5691	98.3634	98.5931	98.6416	98.5567	98.5825	98.5473	98.6591	98.7362	98.504	98.4746	98.4887	98.5276	98.6365	98.5085	98.5803	98.5993	98.4568	98.6098	98.6462
Bifidobacterium longum subsp. longum MCC10078	95.2565	95.4178	95.3536	95.4253	95.3776	95.284	95.2325	95.2265	95.4018	95.178	95.1407	98.5327	98.5222	98.6626	98.5836	98.7518	98.6392	98.474	98.6635	98.6536	98.7042	98.7689	98.7623	98.7142	-	98.5451	98.6576	98.5078	98.6742	98.6388	98.491	98.5329	98.7364	98.6552	98.7084	98.6321	98.6488	98.7153	98.6017	98.6325	98.6138	98.6866	98.6479	98.7225	98.6505	98.6765	98.7363	98.7725	98.6785
Bifidobacterium longum subsp. longum MCC10008	95.1202	95.2931	95.4192	95.0766	95.1689	94.8951	94.7813	94.9176	95.3568	95.0181	94.8403	98.6295	98.5227	98.4882	98.6172	98.5514	98.6299	98.5101	98.5746	98.61	98.6871	98.6057	98.6962	98.5139	98.5451	-	98.7084	98.4946	98.57	98.5356	98.4795	98.539	98.6021	98.6174	98.428	98.637	98.6611	98.5706	98.6682	98.591	98.6025	98.6248	98.5568	98.5047	98.4417	98.5637	98.4961	98.6999	98.623
Bifidobacterium longum subsp. longum MCC10086	95.2313	95.4176	95.251	95.0523	95.1094	95.0247	94.969	95.0681	95.2823	95.1721	95.1473	98.5226	98.4669	98.4922	98.5593	98.6964	98.7115	98.5106	98.6905	98.705	98.684	98.6798	98.6627	98.6818	98.6576	98.7084	-	98.4841	98.5423	98.5378	98.3985	98.5861	98.5613	98.6342	98.4213	98.4117	98.5593	98.4081	98.3893	98.5392	98.5099	98.4962	98.5157	98.5442	98.4484	98.4604	98.5066	98.6262	98.5042
Bifidobacterium longum subsp. longum MCC10119	95.1817	95.3543	95.1944	95.0663	94.9306	95.0637	94.8165	94.8926	95.391	94.9545	94.707	98.3795	98.2573	98.4475	98.4466	98.3862	98.5159	98.2672	98.4397	98.5338	98.3988	98.508	98.4484	98.3423	98.5078	98.4946	98.4841	-	98.653	98.6211	98.5098	98.4188	98.4113	98.437	98.392	98.3921	98.5678	98.4884	98.4121	98.4977	98.4964	98.4176	98.4545	98.4651	98.4612	98.554	98.4653	98.4341	98.3217
Bifidobacterium longum subsp. longum MCC10006	95.0642	95.2115	95.3	95.0961	95.008	94.957	94.9809	95.0314	95.2035	94.9303	94.7557	98.7318	98.5346	98.5298	98.6516	98.6775	98.6635	98.445	98.5942	98.7383	98.4591	98.7045	98.5513	98.5358	98.6742	98.57	98.5423	98.653	-	99.9248	98.6608	98.5297	98.7183	98.6022	98.5323	98.6782	98.644	98.6002	98.4705	98.6233	98.5417	98.6144	98.6248	98.6474	98.4369	98.5849	98.5255	98.6372	98.6306
Bifidobacterium longum subsp. longum MCC10010	94.9926	95.1256	95.2904	94.9292	94.9289	94.9902	94.9451	94.9363	95.1983	94.876	94.649	98.7413	98.5147	98.5756	98.6385	98.6546	98.7036	98.4437	98.5534	98.6757	98.4157	98.7119	98.5765	98.5691	98.6388	98.5356	98.5378	98.6211	99.9248	-	98.6414	98.4864	98.7393	98.6488	98.5302	98.6431	98.5649	98.6028	98.5547	98.5885	98.5364	98.6334	98.6207	98.6281	98.4912	98.5934	98.4966	98.6906	98.6118
Bifidobacterium longum subsp. longum MCC10007	95.2231	95.3737	95.3059	95.1528	95.113	95.2119	95.0431	95.2058	95.4073	95.0819	94.9173	98.5475	98.3746	98.3108	98.422	98.5211	98.5284	98.4151	98.4817	98.4726	98.5648	98.5351	98.4661	98.3634	98.491	98.4795	98.3985	98.5098	98.6608	98.6414	-	98.5706	98.4839	98.4089	98.3999	98.4888	98.4329	98.3145	98.3426	98.4407	98.4298	98.5123	98.4723	98.3316	98.2898	98.3974	98.4431	98.5782	98.4742
Bifidobacterium longum subsp. longum MCC10053	95.0223	95.2084	95.1394	94.909	94.9604	94.9881	94.8563	94.7902	95.1734	94.9102	94.7429	98.5998	98.4512	98.5791	98.4643	98.4379	98.5584	98.5445	98.5906	98.5199	98.5989	98.7195	98.4626	98.5931	98.5329	98.539	98.5861	98.4188	98.5297	98.4864	98.5706	-	98.5877	98.3908	98.3568	98.5284	98.4935	98.5388	98.3861	98.6386	98.3854	98.5315	98.5006	98.372	98.4481	98.498	98.401	98.5097	98.3642
Bifidobacterium longum subsp. longum MCC10122	95.1101	95.2649	95.2584	95.1183	95.1161	94.9633	94.8064	94.927	95.3704	95.113	94.8352	98.5455	98.4706	98.4898	98.5366	98.6377	98.7856	98.605	98.7567	98.6705	98.6492	98.7579	98.7008	98.6416	98.7364	98.6021	98.5613	98.4113	98.7183	98.7393	98.4839	98.5877	-	98.9241	98.8519	98.7792	98.7666	98.8025	98.4809	98.6204	98.7096	98.7199	98.7989	98.7555	98.7008	98.7341	98.6674	98.7102	98.7811
Bifidobacterium longum subsp. longum MCC10028	95.1438	95.2178	95.1522	95.0958	95.0568	94.8987	94.922	94.975	95.2976	94.9933	94.818	98.4581	98.5969	98.4672	98.4865	98.5653	98.7745	98.5534	98.7353	98.6538	98.5761	98.6259	98.6082	98.5567	98.6552	98.6174	98.6342	98.437	98.6022	98.6488	98.4089	98.3908	98.9241	-	98.7143	98.7631	98.7399	98.7173	98.6333	98.6463	98.5788	98.723	98.8687	98.7702	98.7042	98.7063	98.7368	98.7453	98.6483
Bifidobacterium longum subsp. longum MCC10041	95.107	95.164	95.0901	95.0641	95.2289	94.9264	94.9545	94.9609	95.3768	94.9125	94.7816	98.4677	98.427	98.4548	98.5203	98.5798	98.5734	98.4211	98.6688	98.6748	98.516	98.6388	98.6291	98.5825	98.7084	98.428	98.4213	98.392	98.5323	98.5302	98.3999	98.3568	98.8519	98.7143	-	98.759	98.7107	98.7685	98.5484	98.6619	98.6489	98.7185	98.7096	98.6899	98.7028	98.7616	98.7209	98.4901	98.6686
Bifidobacterium longum subsp. longum MCC10027	95.0835	95.2131	95.0486	94.7162	94.8804	94.9106	94.791	94.8173	95.0946	94.5273	94.4075	98.6736	98.5188	98.5771	98.5577	98.5588	98.7442	98.6198	98.7033	98.7526	98.667	98.7354	98.4388	98.5473	98.6321	98.637	98.4117	98.3921	98.6782	98.6431	98.4888	98.5284	98.7792	98.7631	98.759	-	98.6493	98.6429	98.6878	98.7334	98.5482	98.8207	98.8292	98.8215	98.679	98.7996	98.7219	98.6406	98.6994
Bifidobacterium longum subsp. longum MCC10022	94.9837	95.2031	94.888	94.892	95.1335	94.9646	94.9354	94.8707	95.1745	94.8188	94.5888	98.467	98.4815	98.4929	98.5474	98.5733	98.5219	98.4434	98.7216	98.7224	98.5381	98.5957	98.5204	98.6591	98.6488	98.6611	98.5593	98.5678	98.644	98.5649	98.4329	98.4935	98.7666	98.7399	98.7107	98.6493	-	98.7577	98.6383	98.7324	98.5297	98.7106	98.6959	98.7439	98.7359	98.8349	98.6515	98.5668	98.7366
Bifidobacterium longum subsp. longum MCC10116	94.9296	95.1533	95.0556	94.8811	94.9388	94.9723	94.7618	94.868	95.0597	94.6316	94.4237	98.5562	98.5654	98.4675	98.6067	98.7175	98.657	98.5002	98.6549	98.693	98.5327	98.7084	98.6884	98.7362	98.7153	98.5706	98.4081	98.4884	98.6002	98.6028	98.3145	98.5388	98.8025	98.7173	98.7685	98.6429	98.7577	-	98.6376	98.6899	98.5904	98.6477	98.8256	98.8882	98.7861	98.8628	98.7474	98.6584	98.6916
Bifidobacterium longum subsp. longum MCC10052	95.1166	95.2429	95.0899	94.9379	94.9397	94.9054	94.7146	94.8653	95.193	94.8495	94.7499	98.4808	98.3295	98.4955	98.5742	98.4511	98.7467	98.496	98.6476	98.5945	98.456	98.5314	98.4699	98.504	98.6017	98.6682	98.3893	98.4121	98.4705	98.5547	98.3426	98.3861	98.4809	98.6333	98.5484	98.6878	98.6383	98.6376	-	98.7387	98.6173	98.6616	98.6918	98.7323	98.6699	98.6148	98.7335	98.5835	98.4966
Bifidobacterium longum subsp. longum MCC10095	95.0837	95.333	95.0663	95.1466	94.9781	94.9447	94.7563	94.9708	95.3514	94.9654	94.8535	98.5766	98.5676	98.522	98.588	98.6817	98.613	98.6224	98.5936	98.584	98.5593	98.6163	98.4886	98.4746	98.6325	98.591	98.5392	98.4977	98.6233	98.5885	98.4407	98.6386	98.6204	98.6463	98.6619	98.7334	98.7324	98.6899	98.7387	-	98.678	98.7088	98.6639	98.7767	98.6251	98.695	98.7331	98.545	98.5205
Bifidobacterium longum subsp. longum MCC10108	95.1515	95.3735	95.0373	95.0661	95.0799	95.0544	94.8621	95.0155	95.3707	94.83	94.8571	98.4391	98.4079	98.4863	98.433	98.703	98.6955	98.5719	98.5771	98.6626	98.534	98.653	98.3707	98.4887	98.6138	98.6025	98.5099	98.4964	98.5417	98.5364	98.4298	98.3854	98.7096	98.5788	98.6489	98.5482	98.5297	98.5904	98.6173	98.678	-	98.6702	98.6996	98.8546	98.6411	98.6972	98.7545	98.571	98.6197
Bifidobacterium longum subsp. longum MCC10118	95.1163	95.2271	95.0135	95.1447	95.0176	94.9792	94.9273	95.1576	95.3904	95.0112	94.8717	98.4411	98.594	98.5081	98.502	98.6082	98.6878	98.6041	98.5425	98.5269	98.5756	98.8486	98.4855	98.5276	98.6866	98.6248	98.4962	98.4176	98.6144	98.6334	98.5123	98.5315	98.7199	98.723	98.7185	98.8207	98.7106	98.6477	98.6616	98.7088	98.6702	-	98.8716	98.7635	98.8563	98.7764	98.7375	98.8333	98.7184
Bifidobacterium longum subsp. longum MCC10038	95.0151	95.1958	95.1019	95.1312	94.9468	95.082	94.8144	94.9877	95.3258	95.0451	94.9204	98.5972	98.4964	98.6168	98.5488	98.6646	98.6803	98.6007	98.6037	98.5953	98.6307	98.7012	98.5435	98.6365	98.6479	98.5568	98.5157	98.4545	98.6248	98.6207	98.4723	98.5006	98.7989	98.8687	98.7096	98.8292	98.6959	98.8256	98.6918	98.6639	98.6996	98.8716	-	98.7678	98.796	98.8871	98.7605	98.8222	98.8219
Bifidobacterium longum subsp. longum MCC10047	95.0174	95.1813	95.0943	95.1694	95.0353	95.0218	94.8729	94.9048	95.2927	94.9231	94.7777	98.4968	98.5638	98.5592	98.5965	98.6736	98.6472	98.4982	98.6988	98.7316	98.5799	98.6249	98.5015	98.5085	98.7225	98.5047	98.5442	98.4651	98.6474	98.6281	98.3316	98.372	98.7555	98.7702	98.6899	98.8215	98.7439	98.8882	98.7323	98.7767	98.8546	98.7635	98.7678	-	98.8099	98.8593	98.8977	98.6812	98.6011
Bifidobacterium longum subsp. longum MCC10087	94.9512	95.1126	94.9739	95.0106	95.0266	95.0277	94.9131	94.8043	95.2278	94.8692	94.6651	98.3419	98.5733	98.4982	98.5426	98.562	98.6509	98.4764	98.5034	98.742	98.5429	98.7291	98.3942	98.5803	98.6505	98.4417	98.4484	98.4612	98.4369	98.4912	98.2898	98.4481	98.7008	98.7042	98.7028	98.679	98.7359	98.7861	98.6699	98.6251	98.6411	98.8563	98.796	98.8099	-	98.7346	98.6674	98.5768	98.505
Bifidobacterium longum subsp. longum MCC10046	95.0913	95.3137	95.1898	95.3013	95.0828	95.2365	95.0878	95.1315	95.4343	95.1269	94.9352	98.5029	98.3486	98.5853	98.5854	98.603	98.7783	98.4592	98.714	98.851	98.4765	98.5564	98.5289	98.5993	98.6765	98.5637	98.4604	98.554	98.5849	98.5934	98.3974	98.498	98.7341	98.7063	98.7616	98.7996	98.8349	98.8628	98.6148	98.695	98.6972	98.7764	98.8871	98.8593	98.7346	-	99.7764	98.729	98.7505
Bifidobacterium longum subsp. longum MCC10098	94.9968	95.1305	95.0688	95.1991	95.0535	95.0852	95.0661	94.9861	95.2367	94.9679	94.8047	98.5085	98.3562	98.6335	98.5996	98.5488	98.8109	98.5036	98.7229	98.8119	98.4297	98.5507	98.453	98.4568	98.7363	98.4961	98.5066	98.4653	98.5255	98.4966	98.4431	98.401	98.6674	98.7368	98.7209	98.7219	98.6515	98.7474	98.7335	98.7331	98.7545	98.7375	98.7605	98.8977	98.6674	99.7764	-	98.6196	98.6458
Bifidobacterium longum subsp. longum MCC10014	95.1279	95.3416	95.1089	95.2139	95.196	95.0465	94.7574	95.1006	95.3667	95.0171	94.8898	98.499	98.5672	98.6259	98.5929	98.6708	98.6701	98.6349	98.6205	98.6668	98.6725	98.7861	98.5899	98.6098	98.7725	98.6999	98.6262	98.4341	98.6372	98.6906	98.5782	98.5097	98.7102	98.7453	98.4901	98.6406	98.5668	98.6584	98.5835	98.545	98.571	98.8333	98.8222	98.6812	98.5768	98.729	98.6196	-	98.8331
Bifidobacterium longum subsp. longum MCC10044	95.1133	95.2903	95.1931	95.0087	95.1617	94.901	94.7144	94.9958	95.3612	94.8989	94.7916	98.5061	98.4519	98.5273	98.5557	98.539	98.6225	98.5163	98.5734	98.5681	98.6055	98.621	98.4466	98.6462	98.6785	98.623	98.5042	98.3217	98.6306	98.6118	98.4742	98.3642	98.7811	98.6483	98.6686	98.6994	98.7366	98.6916	98.4966	98.5205	98.6197	98.7184	98.8219	98.6011	98.505	98.7505	98.6458	98.8331	-
Bifidobacterium longum subsp. longum MCC10102	95.0087	95.206	94.993	95.026	95.187	94.8348	94.8113	94.9049	95.4214	94.9776	94.6705	98.3653	98.2849	98.5627	98.3954	98.5151	98.6262	98.4585	98.4273	98.5737	98.6151	98.5584	98.3219	98.2812	98.5039	98.4026	98.3463	98.4284	98.5802	98.6166	98.3187	98.2549	98.7509	98.718	98.6114	98.6388	98.6278	98.6733	98.3945	98.4518	98.6695	98.6601	98.7288	98.7405	98.6489	98.7831	98.6777	98.7646	98.5624
Bifidobacterium longum subsp. longum MCC10120	94.7648	94.97	94.6918	94.9262	94.889	94.9041	94.6552	94.7725	95.0177	94.7645	94.5641	98.3064	98.2306	98.4516	98.4304	98.4444	98.5706	98.332	98.482	98.4446	98.1956	98.4621	98.2745	98.3613	98.5255	98.2749	98.3479	98.3538	98.347	98.36	98.3096	98.1807	98.5187	98.3847	98.5364	98.5646	98.5985	98.648	98.4502	98.4399	98.4812	98.4864	98.6498	98.6552	98.3863	98.5789	98.6024	98.4571	98.5983
Bifidobacterium longum subsp. longum MCC10054	95.193	95.3074	95.0985	95.1449	94.9703	94.9821	94.9995	95.0053	95.2395	94.8803	94.799	98.7265	98.5076	98.6505	98.5165	98.6336	98.6891	98.5649	98.624	98.7062	98.5298	98.4811	98.4246	98.5177	98.5567	98.6358	98.6648	98.5792	98.6916	98.7146	98.457	98.5068	98.8136	98.6895	98.5849	98.7942	98.6776	98.6732	98.5696	98.7278	98.8109	98.7168	98.7263	98.7175	98.6299	98.7193	98.7435	98.6653	98.5825
Bifidobacterium longum subsp. longum MCC10115	95.0538	95.1942	95.1045	94.9611	94.9678	94.8741	94.9164	94.998	95.2919	94.9093	94.8786	98.6116	98.4744	98.5423	98.555	98.5523	98.7683	98.5331	98.5886	98.6964	98.5178	98.5115	98.5025	98.6251	98.5153	98.5906	98.5032	98.5575	98.6629	98.7172	98.4637	98.407	98.6952	98.689	98.6337	98.6334	98.6409	98.6759	98.6375	98.5952	98.7086	98.6937	98.7007	98.6459	98.4775	98.7586	98.5859	98.6085	98.6323
Bifidobacterium longum subsp. longum MCC10042	94.9262	95.1044	95.2375	95.0109	94.9303	95.0786	94.9895	95.0626	95.2917	94.9248	94.7694	98.6678	98.552	98.629	98.6056	98.5953	98.6786	98.5718	98.6533	98.7437	98.6235	98.6668	98.5045	98.6705	98.6721	98.6099	98.4704	98.3947	98.6961	98.6208	98.4512	98.4884	98.7413	98.7395	98.612	98.684	98.7668	98.7891	98.6241	98.6129	98.6394	98.7042	98.8477	98.6408	98.5694	98.7845	98.6958	98.6548	98.6495
Bifidobacterium longum subsp. longum MCC10091	95.0269	95.2347	95.0743	95.1501	95.1592	95.0112	94.7661	95.1749	95.3357	94.9303	94.7815	98.4773	98.5588	98.6556	98.624	98.6055	98.7078	98.7072	98.6539	98.6832	98.4944	98.697	98.5493	98.6154	98.6774	98.5659	98.5788	98.3473	98.5791	98.4948	98.4451	98.6472	98.675	98.7634	98.6816	98.6767	98.5749	98.6731	98.6714	98.6766	98.5547	98.7447	98.7394	98.6848	98.6224	98.6909	98.6806	98.7942	98.7286
Bifidobacterium longum subsp. infantis 157F	94.9643	95.2324	95.005	95.2011	95.0171	95.056	94.6655	95.0316	95.2831	94.8795	94.7389	98.6328	98.3852	98.6163	98.4445	98.5355	98.627	98.6575	98.5877	98.5969	98.617	98.5875	98.5553	98.6082	98.6696	98.4052	98.4612	98.3757	98.5556	98.5377	98.3589	98.4671	98.6623	98.6074	98.6827	98.6266	98.6862	98.6089	98.6327	98.6263	98.6113	98.8115	98.5448	98.5938	98.6132	98.7633	98.6769	98.8321	98.661
Bifidobacterium longum subsp. longum MCC10018	95.0867	95.25	95.3452	95.1026	95.0585	95.0764	94.9765	95.0002	95.3818	94.9858	94.7927	98.5689	98.5464	98.4987	98.5134	98.6342	98.7397	98.5047	98.6006	98.6217	98.6002	98.6427	98.4871	98.6356	98.5933	98.6248	98.5775	98.3832	98.6641	98.5956	98.5462	98.5567	98.6787	98.6915	98.687	98.7044	98.673	98.5641	98.6772	98.7771	98.7091	98.6585	98.736	98.6888	98.5917	98.5483	98.6342	98.5652	98.6919
Bifidobacterium longum subsp. longum MCC10033	95.0916	95.2802	95.1916	95.0922	94.9495	95.0087	95.0156	94.9658	95.377	95.0055	94.7696	98.7461	98.6653	98.4157	98.6065	98.7788	98.7968	98.657	98.7581	98.8463	98.5689	98.6431	98.5707	98.5057	98.573	98.8602	98.6391	98.5099	98.6658	98.635	98.7086	98.5753	98.7512	98.7749	98.6201	98.8045	98.7417	98.8168	98.5853	98.6748	98.6334	98.7773	98.755	98.6996	98.5321	98.708	98.6964	98.6046	98.5669
Bifidobacterium longum subsp. longum MCC10099	95.0474	95.2032	95.2616	95.0961	95.0541	94.9792	94.9778	95.0448	95.2385	94.9388	94.8107	98.658	98.656	98.6067	98.6456	98.6558	98.7309	98.6922	98.7814	98.8643	98.7525	98.8159	98.7021	98.7043	98.649	98.7275	98.6322	98.533	98.7579	98.7092	98.5896	98.6978	98.8888	98.743	98.7596	98.9852	98.9079	98.9348	98.7223	98.7876	98.6822	98.8433	98.962	98.726	98.7346	98.7435	98.696	98.737	98.7816
Bifidobacterium longum NCC2705	94.9772	95.1951	95.1721	95.0522	94.951	94.935	94.9149	94.9736	95.1861	95.0247	94.8633	98.6554	98.3684	98.4999	98.5158	98.5156	98.5872	98.4699	98.5384	98.6872	98.437	98.5923	98.4992	98.5228	98.5606	98.6438	98.2992	98.3139	98.5379	98.5358	98.3642	98.3104	98.6838	98.6079	98.6241	98.7554	98.6212	98.6731	98.7016	98.5776	98.5528	98.5103	98.7172	98.628	98.4644	98.5123	98.5145	98.56	98.4707
Bifidobacterium longum DJO10A	94.9458	95.1974	95.0954	95.0677	94.9847	94.926	95.003	95.0751	95.2304	94.9577	94.8423	98.5251	98.4637	98.5329	98.3657	98.4669	98.7354	98.5887	98.5549	98.5246	98.6286	98.61	98.5675	98.5465	98.5092	98.5758	98.3875	98.3029	98.602	98.6073	98.3729	98.4827	98.6535	98.6634	98.5653	98.6061	98.5464	98.6012	98.5244	98.5359	98.4805	98.6857	98.7423	98.4954	98.508	98.5336	98.4207	98.5507	98.5805
Bifidobacterium longum subsp. longum MCC10025	95.031	95.2788	95.1019	95.2754	95.112	95.134	95.0474	95.052	95.2631	95.0108	94.9604	98.4822	98.419	98.5807	98.4713	98.3673	98.6335	98.5075	98.5644	98.5627	98.5022	98.6095	98.5131	98.5177	98.6397	98.6038	98.4364	98.5614	98.4823	98.5715	98.3642	98.5573	98.6817	98.6414	98.5845	98.621	98.7596	98.6306	98.5231	98.6022	98.5418	98.6468	98.8083	98.5615	98.6923	98.738	98.6495	98.6481	98.48
Bifidobacterium longum subsp. longum MCC10100	95.0389	95.2857	95.2377	95.0225	95.1268	94.8699	94.8685	94.9859	95.0999	94.9639	94.9513	98.709	98.5388	98.5574	98.6299	98.5173	98.646	98.5985	98.6891	98.7216	98.6706	98.6955	98.5736	98.5103	98.6871	98.7366	98.4485	98.5364	98.6138	98.622	98.4523	98.4444	98.7624	98.8993	98.6615	98.7955	98.7232	98.7264	98.7034	98.6391	98.6203	98.833	98.7359	98.6556	98.4724	98.7253	98.6803	98.8129	98.4559
Bifidobacterium longum subsp. longum MCC10003	95.1502	95.2585	95.2593	95.0957	94.9485	94.9319	94.9197	95.0851	95.1125	94.8913	94.8105	98.3294	98.3066	98.3038	98.472	98.3924	98.6609	98.5673	98.5557	98.7092	98.4304	98.5701	98.4841	98.5048	98.5184	98.5559	98.3862	98.4836	98.5339	98.5274	98.5297	98.4963	98.6761	98.696	98.6067	98.6717	98.5664	98.6572	98.5678	98.5775	98.611	98.5033	98.7426	98.5919	98.553	98.5244	98.4818	98.6248	98.5769
Bifidobacterium longum subsp. longum MCC10062	95.0689	95.2564	95.2745	94.9696	95.0503	94.9775	94.7795	95.0199	95.2214	94.9921	94.904	98.5559	98.4984	98.5221	98.6772	98.6315	98.8405	98.6832	98.7099	98.851	98.7631	98.6574	98.5633	98.7686	98.6652	98.7023	98.6559	98.4618	98.6273	98.6563	98.3955	98.5245	98.6549	98.7911	98.5438	98.742	98.6661	98.6769	98.7687	98.7125	98.7011	98.7009	98.8214	98.7253	98.6017	98.609	98.5482	98.8022	98.7154
Bifidobacterium longum subsp. longum MCC10060	95.2086	95.3579	95.1956	95.1486	95.1187	95.0452	94.9236	95.0186	95.2858	94.9715	94.9123	98.6105	98.526	98.6673	98.6094	98.5411	98.6549	98.5203	98.6483	98.7047	98.5865	98.611	98.4554	98.471	98.6186	98.562	98.7193	98.5837	98.6255	98.6183	98.576	98.5856	98.7346	98.7383	98.6242	98.7951	98.6667	98.6699	98.5962	98.645	98.6552	98.6473	98.7582	98.6889	98.6092	98.5462	98.6003	98.6546	98.4826
Bifidobacterium longum subsp. longum MCC10023	95.0912	95.3162	95.3503	95.0648	95.0967	95.0017	94.9435	95.0789	95.3532	95.0571	94.9822	98.7466	98.5924	98.6882	98.6129	98.7589	98.752	98.678	98.7358	98.789	98.6159	98.7665	98.5582	98.6311	98.6665	98.6463	98.5711	98.4993	98.7212	98.7245	98.5312	98.6588	98.8095	98.7377	98.6385	98.8341	98.7049	98.7572	98.5826	98.7755	98.6948	98.8473	98.8652	98.6674	98.6806	98.6154	98.6108	98.6226	98.666
Bifidobacterium longum subsp. longum MCC10089	95.1433	95.3034	95.3112	95.0306	95.107	94.9268	94.9984	95.0771	95.2824	95.0948	94.906	98.6892	98.6505	98.6424	98.6559	98.6773	98.6686	98.6557	98.7515	98.7523	98.5531	98.7047	98.5637	98.6295	98.6377	98.6179	98.5129	98.5038	98.6714	98.7161	98.5217	98.636	98.7856	98.7222	98.6813	98.8299	98.6981	98.8168	98.5479	98.793	98.6875	98.8358	98.8664	98.6445	98.6774	98.6519	98.6325	98.6867	98.6954
Bifidobacterium longum subsp. longum MCC10004	95.2845	95.481	95.2177	94.9137	95.0453	94.9982	94.9147	95.0807	95.2756	95.0928	95.0365	98.4616	98.4554	98.5367	98.5485	98.459	98.6512	98.5039	98.5863	98.7116	98.488	98.6971	98.5331	98.4904	98.6263	98.5889	98.4651	98.7165	98.7321	98.7038	98.5274	98.5089	98.7062	98.635	98.6582	98.6283	98.6016	98.7652	98.687	98.5924	98.4618	98.5784	98.7401	98.5946	98.6241	98.673	98.5754	98.5798	98.5702
Bifidobacterium longum subsp. longum MCC10015	95.1137	95.3157	95.1211	94.9091	94.7835	94.8774	94.936	94.9548	95.1987	94.7527	94.5983	98.4633	98.3912	98.4259	98.4376	98.4966	98.5574	98.6405	98.5005	98.5437	98.4863	98.7426	98.5409	98.5576	98.5032	98.3565	98.4413	98.5369	98.6553	98.6214	98.5091	98.5108	98.6662	98.628	98.5626	98.5843	98.4584	98.4844	98.4996	98.6392	98.6168	98.7365	98.7117	98.5123	98.6282	98.5955	98.5285	98.6402	98.4595
Bifidobacterium longum subsp. longum MCC10035	95.1055	95.2071	95.041	94.9426	95.0325	95.0102	94.9162	95.061	95.2854	94.7953	94.6316	98.453	98.5284	98.5443	98.57	98.5382	98.8182	98.6097	98.5745	98.6706	98.5804	98.6339	98.6497	98.6304	98.5155	98.5111	98.5304	98.4623	98.6934	98.6947	98.3961	98.5229	98.6058	98.7576	98.5886	98.5899	98.5295	98.4896	98.6071	98.5859	98.5096	98.6421	98.7994	98.6733	98.6863	98.6709	98.5748	98.6075	98.5136
Bifidobacterium longum subsp. longum MCC10123	94.9683	95.1651	95.1758	94.8726	95.0084	94.8144	94.8422	94.984	95.2042	94.7793	94.7726	98.6159	98.6393	98.5109	98.4877	98.7301	98.6932	98.5943	98.7615	98.6665	98.5398	98.5759	98.5412	98.6344	98.64	98.4961	98.6643	98.4432	98.5989	98.6152	98.5072	98.5682	98.706	98.7776	98.5582	98.6891	98.5655	98.5557	98.6371	98.7781	98.6926	98.6024	98.8284	98.6981	98.5526	98.6545	98.623	98.5349	98.6376
Bifidobacterium longum subsp. longum MCC10002	94.7055	94.9597	94.8959	94.7741	94.8714	94.7366	94.6727	94.7838	95.0721	94.5444	94.4387	98.3843	98.3552	98.3684	98.4694	98.4737	98.5981	98.3948	98.3578	98.6107	98.5245	98.4551	98.283	98.4643	98.4925	98.4678	98.5446	98.2422	98.4466	98.3984	98.3688	98.3535	98.6171	98.6997	98.5542	98.5821	98.5411	98.4675	98.5941	98.5793	98.6066	98.613	98.6052	98.7319	98.7214	98.6388	98.6396	98.5321	98.5538
Bifidobacterium longum subsp. longum MCC10126	94.838	95.1237	95.1657	94.8078	94.9535	94.9297	94.8708	95.1277	95.3182	94.565	94.4358	98.5879	98.5739	98.5145	98.5967	98.6865	98.6072	98.3937	98.574	98.702	98.5885	98.6035	98.7363	98.638	98.6867	98.5988	98.571	98.4843	98.636	98.6639	98.394	98.5249	98.6819	98.5748	98.6834	98.4421	98.629	98.6463	98.5582	98.5596	98.5153	98.5853	98.7428	98.5632	98.5969	98.628	98.6494	98.5813	98.6839
Bifidobacterium longum subsp. longum MCC10074	95.0339	95.2427	95.1567	94.8859	94.9343	95.1317	94.9115	95.0949	95.2878	94.7327	94.7211	98.698	98.4955	98.6249	98.6501	98.6543	98.6143	98.5977	98.6822	98.6078	98.6938	98.7635	98.5941	98.6109	98.6258	98.6663	98.6743	98.4232	98.6984	98.7683	98.6254	98.5563	98.6767	98.6964	98.5546	98.5791	98.5025	98.5049	98.6057	98.6852	98.5406	98.7362	98.5983	98.7805	98.627	98.6646	98.7253	98.6619	98.6282
Bifidobacterium longum subsp. longum MCC10077	94.6176	94.8025	94.9137	94.7769	94.7651	94.8536	94.6675	94.888	95.1191	94.6317	94.4704	98.5308	98.2542	98.3493	98.4443	98.4884	98.5789	98.3654	98.6063	98.5137	98.5649	98.4934	98.3796	98.4389	98.5103	98.5022	98.3228	98.256	98.4515	98.2729	98.4133	98.3859	98.3281	98.5771	98.4611	98.6748	98.568	98.3311	98.5665	98.5054	98.3219	98.3103	98.4267	98.4286	98.4396	98.4857	98.5586	98.436	98.5727
Bifidobacterium longum subsp. longum MCC10009	95.1017	95.2908	95.2396	95.073	95.2158	95.0532	94.837	95.0521	95.2744	94.996	94.8904	98.667	98.5771	98.4992	98.6489	98.5717	98.5404	98.5031	98.7457	98.6364	98.5653	98.7808	98.6499	98.633	98.5413	98.6697	98.5082	98.5941	98.6498	98.6191	98.5971	98.6155	98.6662	98.5686	98.636	98.5551	98.5934	98.6169	98.4913	98.4985	98.624	98.5412	98.5808	98.5691	98.4558	98.5464	98.5228	98.6799	98.5297
Bifidobacterium longum subsp. longum MCC10030	95.2184	95.322	95.3248	95.0514	95.1956	95.0903	94.757	95.0958	95.269	94.9693	94.8316	98.6307	98.5618	98.4189	98.6936	98.5565	98.5369	98.5332	98.718	98.6116	98.5701	98.7184	98.6185	98.5413	98.5488	98.6478	98.5104	98.5994	98.6109	98.6268	98.6262	98.605	98.688	98.5611	98.6381	98.5425	98.6149	98.618	98.4143	98.5374	98.6511	98.5438	98.6354	98.5477	98.4062	98.5459	98.5516	98.6293	98.5072
Bifidobacterium longum subsp. longum LH_12	95.0006	95.2117	95.0763	94.7937	94.8256	95.0408	94.7855	94.9568	95.2269	94.8155	94.7362	98.6193	98.5431	98.4633	98.5281	98.6717	98.6375	98.4649	98.3539	98.6917	98.6007	98.7195	98.6269	98.595	98.6098	98.5271	98.5889	98.41	98.6455	98.6291	98.4452	98.6179	98.497	98.3607	98.3478	98.3854	98.4703	98.4582	98.4807	98.5732	98.4003	98.5153	98.5249	98.5416	98.3702	98.5877	98.4156	98.519	98.3204
Bifidobacterium longum DPC6320	94.8089	95.0127	95.0598	94.8117	94.8176	94.7553	94.6919	94.8143	95.2029	94.9007	94.8068	98.8062	98.5085	98.6472	98.6849	98.7339	98.7707	98.5511	98.782	98.851	98.7456	98.7274	98.6675	98.6881	98.7543	98.561	98.6809	98.5683	98.715	98.7282	98.5987	98.6843	98.5275	98.5263	98.392	98.5861	98.5744	98.5902	98.3813	98.6875	98.5535	98.5507	98.7104	98.6605	98.4414	98.5888	98.6435	98.5711	98.5454
Bifidobacterium longum APC1462	94.7984	95.0026	95.2273	94.9384	94.9661	94.9133	94.6863	94.8907	95.1163	94.992	94.6706	98.6035	98.5142	98.6019	98.5009	98.5565	98.6073	98.5695	98.6364	98.7139	98.6017	98.5606	98.535	98.6374	98.6426	98.5119	98.581	98.4067	98.6656	98.6509	98.2871	98.3767	98.5967	98.6561	98.5466	98.5983	98.6415	98.5558	98.5278	98.7308	98.5784	98.6569	98.7241	98.7039	98.597	98.6827	98.6389	98.4225	98.5446
Bifidobacterium longum DPC6323	94.7804	95.0598	95.1889	94.9244	94.856	94.8115	94.8203	94.8104	95.0518	94.9643	94.8114	98.6916	98.3917	98.7525	98.4837	98.5363	98.6236	98.4655	98.5522	98.5468	98.6007	98.6271	98.4654	98.4478	98.5714	98.5058	98.4304	98.4502	98.6216	98.5748	98.4143	98.5509	98.5944	98.5964	98.4504	98.4715	98.5424	98.5745	98.4068	98.5698	98.4711	98.6064	98.7065	98.5463	98.3792	98.5499	98.5282	98.718	98.444
Bifidobacterium longum APC1477	94.8584	95.0427	94.8772	94.9053	94.9193	94.8132	94.7797	94.9681	95.1904	95.0686	94.9588	98.674	98.5575	98.881	98.5845	98.6685	98.6982	98.3889	98.4715	98.6553	98.6741	98.6442	98.4699	98.6291	98.6086	98.6556	98.6675	98.5067	98.7936	98.769	98.5232	98.6942	98.6657	98.7924	98.5634	98.6972	98.7421	98.7682	98.5257	98.7322	98.5731	98.6346	98.7489	98.737	98.6706	98.7122	98.7375	98.7481	98.6502
Bifidobacterium longum APC1478	94.8671	95.0411	94.9865	94.8886	94.9021	94.8654	94.7523	94.9141	95.1008	95.0689	94.9121	98.6499	98.4994	98.8446	98.5757	98.6637	98.707	98.3985	98.4843	98.6232	98.6538	98.5998	98.41	98.5789	98.5453	98.6383	98.677	98.4946	98.8006	98.7272	98.5356	98.6906	98.6587	98.7644	98.4754	98.6903	98.7234	98.7159	98.516	98.6713	98.5546	98.6066	98.7091	98.7092	98.6229	98.6804	98.6885	98.736	98.6412
Bifidobacterium longum APC1472	94.7468	94.9989	95.2122	94.9656	94.9431	94.7967	94.8146	94.8885	95.175	94.8025	94.8305	98.5854	98.5201	98.5458	98.7201	98.6781	98.672	98.4212	98.6226	98.6924	98.6619	98.6185	98.4418	98.6203	98.564	98.5126	98.6301	98.3368	98.68	98.6348	98.3793	98.6165	98.6614	98.6399	98.3721	98.58	98.5756	98.6662	98.465	98.5495	98.5556	98.5646	98.7014	98.5621	98.5576	98.6293	98.6417	98.5864	98.6595
Bifidobacterium longum APC1482	94.8885	94.9962	95.1873	95.0342	95.0158	94.726	94.8074	94.9148	95.1982	94.9146	94.8759	98.6687	98.5534	98.5575	98.6575	98.6282	98.6855	98.3064	98.5389	98.5755	98.5651	98.673	98.4833	98.6156	98.6383	98.5863	98.6325	98.3768	98.6812	98.7074	98.3248	98.5591	98.5217	98.6174	98.5078	98.5393	98.6577	98.5387	98.4492	98.6312	98.4894	98.5021	98.5958	98.6158	98.7322	98.7125	98.6475	98.4663	98.308
Bifidobacterium longum APC1480	94.8315	95.0544	95.1526	94.6932	95.1257	94.8359	94.8309	94.8064	95.2247	94.5981	94.2709	98.5186	98.4761	98.3532	98.6959	98.5537	98.6171	98.4809	98.6554	98.6527	98.5453	98.61	98.3516	98.5819	98.5987	98.5309	98.5556	98.2882	98.5885	98.5638	98.4062	98.5519	98.5219	98.6506	98.4203	98.5515	98.6645	98.5875	98.5444	98.6748	98.4383	98.6903	98.7848	98.6293	98.6082	98.6276	98.6525	98.4196	98.5848
Bifidobacterium longum Jih1	95.0053	95.251	95.1751	95.1159	94.899	94.937	94.9721	94.9579	95.2874	94.9503	94.8884	98.5499	98.4867	98.5263	98.6202	98.4438	98.5724	98.4287	98.559	98.6804	98.597	98.6419	98.5157	98.4959	98.5271	98.5226	98.4485	98.4605	98.4885	98.4442	98.3503	98.5146	98.5662	98.6073	98.4372	98.5815	98.4695	98.6697	98.6619	98.5593	98.4717	98.5717	98.6107	98.5586	98.6272	98.4246	98.4258	98.6565	98.4826
Bifidobacterium longum subsp. longum MCC10090	94.9378	95.136	94.9896	94.8778	94.7782	94.8827	94.7499	94.9067	95.247	94.9639	94.8215	98.586	98.5891	98.5942	98.551	98.644	98.7628	98.679	98.6316	98.7627	98.6821	98.7905	98.5693	98.6157	98.6609	98.5713	98.4939	98.5531	98.6106	98.6001	98.4507	98.5043	98.6426	98.6592	98.6287	98.7636	98.7269	98.7222	98.6393	98.7787	98.5739	98.722	98.7055	98.6973	98.6987	98.7027	98.6926	98.6043	98.4884
Bifidobacterium longum subsp. longum MCC10101	94.9967	95.3047	95.2649	95.1592	94.956	94.871	94.8156	95.0467	95.3577	94.957	94.9008	98.533	98.5282	98.3703	98.5029	98.4762	98.7152	98.5585	98.4847	98.6094	98.4528	98.6599	98.4541	98.4406	98.4313	98.5221	98.3965	98.4457	98.505	98.5766	98.2715	98.4595	98.634	98.5869	98.5003	98.5132	98.5896	98.6441	98.4502	98.5827	98.5078	98.5277	98.7452	98.565	98.5948	98.6709	98.603	98.5349	98.5603
Bifidobacterium longum subsp. longum MCC10093	94.8854	95.0443	95.1036	94.8814	94.9442	94.9162	94.8208	94.7674	95.1551	94.8643	94.7621	98.4554	98.4837	98.4884	98.4479	98.5905	98.5047	98.5247	98.5844	98.6895	98.5102	98.5755	98.275	98.4624	98.4717	98.4116	98.3475	98.3166	98.4902	98.4243	98.3699	98.393	98.5488	98.6832	98.5363	98.554	98.6002	98.6339	98.5253	98.5302	98.4575	98.5016	98.6207	98.6402	98.5628	98.5797	98.5226	98.4478	98.4334
Bifidobacterium longum subsp. longum MCC10129	94.9956	95.1057	95.0311	95.0118	95.1698	95.0431	94.8766	94.9726	95.42	94.9721	94.8353	98.4801	98.5829	98.6582	98.4205	98.5889	98.5898	98.4711	98.5117	98.6922	98.5851	98.5549	98.4355	98.5442	98.6103	98.5692	98.4384	98.3754	98.5379	98.5857	98.3219	98.5385	98.6231	98.5874	98.5788	98.6694	98.6985	98.7943	98.5535	98.639	98.5798	98.6644	98.7179	98.7975	98.6801	98.6983	98.6484	98.5936	98.6101
Bifidobacterium longum DPC6321	94.8163	95.1056	94.9614	94.9006	94.7732	94.9212	94.8585	94.9243	95.1054	94.7134	94.5615	98.6088	98.4416	98.5841	98.4476	98.4699	98.5306	98.3434	98.6092	98.6857	98.4182	98.52	98.4054	98.5126	98.4971	98.4972	98.3147	98.296	98.5423	98.5135	98.3599	98.3792	98.5353	98.5816	98.452	98.6147	98.6431	98.5911	98.39	98.6264	98.4681	98.5804	98.69	98.6449	98.4065	98.5633	98.5227	98.5207	98.5782
Bifidobacterium longum subsp. longum MCC10058	94.9824	95.1955	95.1616	95.0934	94.9196	94.9285	95.0082	94.865	95.2884	94.8905	94.689	98.5194	98.5811	98.5559	98.5261	98.5712	98.646	98.3341	98.5722	98.7442	98.5438	98.7316	98.5331	98.6074	98.7377	98.6119	98.5133	98.2632	98.5318	98.4485	98.2868	98.5113	98.7737	98.5892	98.6105	98.7449	98.6286	98.7267	98.6476	98.565	98.4473	98.6536	98.8002	98.7568	98.6292	98.7985	98.7805	98.5563	98.5072
Bifidobacterium longum subsp. longum MCC10071	94.9866	95.2416	95.2924	95.128	95.0544	95.0775	94.9433	95.03	95.5132	95.0328	95.0221	98.6608	98.6274	98.6687	98.5588	98.6731	98.84	98.5977	98.6749	98.7146	98.6532	98.8641	98.5592	98.5894	98.6343	98.7358	98.592	98.579	98.6752	98.7204	98.5617	98.744	98.7174	98.674	98.6819	98.8936	98.8117	98.7899	98.6445	98.7867	98.6345	98.8819	98.9119	98.7378	98.8481	98.7257	98.7433	98.6991	98.6371
Bifidobacterium longum bk_0021	94.9311	95.1936	95.0943	94.884	94.8789	94.8987	94.8666	94.9448	95.2056	94.8784	94.805	98.5474	98.5024	98.5303	98.4897	98.545	98.6797	98.4746	98.5689	98.7169	98.5351	98.7627	98.475	98.5424	98.4973	98.5816	98.495	98.3598	98.6503	98.6385	98.4574	98.536	98.7036	98.6611	98.4604	98.6453	98.6602	98.6323	98.6076	98.651	98.5454	98.8496	98.681	98.5176	98.6225	98.7473	98.6279	98.5839	98.5442
Bifidobacterium longum subsp. longum MCC10045	94.8239	95.0178	95.1124	94.8919	94.7179	94.9269	94.8207	94.965	95.2898	94.8311	94.7088	98.5397	98.5925	98.5338	98.4195	98.5561	98.6622	98.569	98.6114	98.5522	98.5764	98.6546	98.409	98.5394	98.4867	98.5329	98.4448	98.3784	98.5619	98.5506	98.4569	98.5894	98.7048	98.6634	98.5097	98.6673	98.6259	98.5533	98.5837	98.6788	98.6364	98.7356	98.7647	98.6676	98.6524	98.6486	98.6212	98.5732	98.5685
Bifidobacterium longum CMW7750	94.9402	95.1307	95.2636	94.9591	94.9066	95.0519	94.9526	95.0027	95.2301	94.8405	94.7153	98.6474	98.5617	98.6439	98.4762	98.6311	98.7429	98.5964	98.6285	98.7364	98.6004	98.7703	98.4533	98.532	98.6307	98.6105	98.3213	98.412	98.6412	98.7349	98.4673	98.5318	98.6369	98.7322	98.6239	98.6961	98.6816	98.6761	98.5661	98.7081	98.6821	98.9107	98.8745	98.7186	98.7088	98.756	98.7289	98.7016	98.6266
Bifidobacterium longum subsp. longum 1-5B	94.9345	95.0987	95.2437	94.9342	94.9235	94.9258	94.8887	94.8711	95.2878	94.824	94.7998	98.7585	98.6701	98.6541	98.6562	98.683	98.862	98.6976	98.8425	98.7898	98.6033	98.7875	98.5873	98.6125	98.6448	98.6319	98.4468	98.5374	98.6223	98.6074	98.609	98.7041	98.7059	98.8308	98.6128	98.8034	98.7622	98.7762	98.657	98.7417	98.6459	98.9314	98.9112	98.886	98.7446	98.8398	98.8421	98.7092	98.7581
Bifidobacterium longum subsp. longum MCC10094	94.8923	94.9726	95.1076	94.7503	94.9958	95.0906	94.8861	95.0478	95.2553	94.6155	94.4108	98.5129	98.6175	98.3138	98.3454	98.5633	98.7583	98.5224	98.6009	98.7614	98.5624	98.7943	98.5267	98.5633	98.5372	98.4797	98.4246	98.403	98.6228	98.6524	98.6345	98.6349	98.6628	98.6571	98.5155	98.6314	98.5587	98.5113	98.5344	98.6229	98.5363	98.67	98.678	98.551	98.6769	98.6727	98.6781	98.5141	98.5457
Bifidobacterium longum subsp. longum BLOI2	94.989	95.1509	95.1771	94.9606	94.9565	94.9472	94.7499	94.7953	95.2125	94.7954	94.5673	98.6415	98.6008	98.4267	98.472	98.4559	98.6209	98.444	98.5719	98.6279	98.4593	98.7672	98.5576	98.5585	98.7317	98.526	98.4658	98.5592	98.6739	98.5737	98.5256	98.5208	98.6467	98.5911	98.485	98.7046	98.5455	98.521	98.4388	98.5499	98.4307	98.6157	98.5659	98.5224	98.3737	98.6292	98.5759	98.5531	98.5299
Bifidobacterium longum subsp. longum EK13	95.0369	95.2465	95.0582	94.9885	94.8539	94.8403	94.8281	94.9643	95.3022	94.7652	94.5788	98.647	98.5105	98.5036	98.4222	98.4202	98.5958	98.2894	98.564	98.5595	98.5259	98.6863	98.3882	98.3855	98.5386	98.3163	98.3139	98.4227	98.54	98.483	98.432	98.5751	98.5949	98.5467	98.5283	98.697	98.5886	98.6275	98.5848	98.5932	98.4395	98.7723	98.7053	98.5979	98.6072	98.6341	98.5738	98.638	98.4107
Bifidobacterium longum subsp. longum MCC10034	94.9964	95.1879	95.0869	94.8848	94.804	94.8869	94.8744	94.909	95.3499	94.8644	94.5466	98.465	98.3188	98.2445	98.5202	98.4842	98.5837	98.4694	98.5706	98.5252	98.54	98.4867	98.3109	98.4637	98.4468	98.6458	98.4161	98.4682	98.4881	98.4341	98.4833	98.541	98.6603	98.7563	98.5314	98.8096	98.6696	98.6257	98.6093	98.7474	98.6273	98.6681	98.6399	98.623	98.7122	98.5173	98.5135	98.512	98.5575
Bifidobacterium longum 12_1_47BFAA	94.8818	95.0788	95.167	95.0254	94.8693	94.8609	94.7483	94.9603	95.3034	94.9349	94.7967	98.4748	98.3421	98.4228	98.3663	98.5393	98.6074	98.4679	98.4836	98.6481	98.4078	98.6056	98.3644	98.4942	98.4944	98.466	98.443	98.29	98.4803	98.366	98.3268	98.3383	98.5754	98.4197	98.4667	98.4601	98.5743	98.5598	98.4744	98.6056	98.4149	98.6301	98.5851	98.4784	98.5925	98.4779	98.477	98.3681	98.3231
Bifidobacterium longum AF14-22	95.0904	95.247	95.1782	94.9637	94.913	94.9024	94.8921	94.9971	95.403	94.9308	94.8671	98.6322	98.4004	98.4798	98.4787	98.5596	98.6741	98.6219	98.5608	98.6346	98.5593	98.7319	98.4726	98.5801	98.5259	98.6252	98.4519	98.3772	98.5498	98.5414	98.3829	98.5731	98.6431	98.586	98.5181	98.7185	98.6171	98.6439	98.5182	98.6769	98.5897	98.717	98.7573	98.5357	98.5714	98.6435	98.5978	98.6078	98.6055
Bifidobacterium longum AF14-34	95.1163	95.3056	95.2112	95.0434	94.9217	94.9003	94.8232	95.0958	95.4176	94.9838	94.8414	98.645	98.4523	98.4822	98.4329	98.5643	98.6441	98.5724	98.6143	98.6421	98.5248	98.7284	98.4561	98.6028	98.5053	98.6102	98.3997	98.3819	98.5647	98.5357	98.362	98.5631	98.6601	98.5888	98.5533	98.7075	98.57	98.6359	98.5408	98.7402	98.6192	98.7532	98.7705	98.5553	98.5826	98.6375	98.5996	98.5917	98.6118
Bifidobacterium longum subsp. longum MCC10127	94.6985	94.8929	95.0873	94.9909	94.8297	94.795	94.7033	94.7471	95.0927	94.7705	94.7251	98.6135	98.5459	98.8424	98.4926	98.7283	98.6788	98.5071	98.6249	98.7519	98.6363	98.6415	98.5521	98.6619	98.7872	98.6174	98.5752	98.4153	98.7414	98.6861	98.5476	98.652	98.7591	98.6882	98.6208	98.6499	98.741	98.7375	98.5882	98.6784	98.5654	98.7014	98.662	98.7978	98.6438	98.6628	98.6718	98.6922	98.5642
Bifidobacterium longum subsp. longum MCC10064	94.9959	95.2059	95.1596	95.0869	95.08	94.9969	95.0257	95.0166	95.3529	95.0456	94.847	98.6489	98.6367	98.7113	98.729	98.8533	98.653	98.5876	98.7474	98.7854	98.7381	98.7994	98.6768	98.7473	98.7189	98.8429	98.6245	98.5219	98.781	98.7697	98.6213	98.689	98.8614	98.7795	98.7214	98.8982	98.7396	98.8416	98.5511	98.7363	98.7254	98.8446	98.7959	98.8907	98.738	98.7329	98.7023	98.7997	98.6456
Bifidobacterium longum subsp. longum MCC10106	94.9353	95.0862	95.0382	95.1172	94.9373	94.9506	94.8663	94.9682	95.2629	94.7963	94.821	98.6433	98.5816	98.6187	98.4935	98.6503	98.7371	98.4454	98.5441	98.7517	98.6188	98.7095	98.6898	98.6146	98.7093	98.7268	98.6004	98.5946	98.8096	98.7871	98.5562	98.7084	98.7988	98.7391	98.7699	98.7747	98.7988	98.7473	98.5594	98.6474	98.6605	98.7303	98.7721	98.7307	98.6245	98.6595	98.603	98.7388	98.6653
Bifidobacterium longum subsp. longum MCC10055	95.0396	95.2522	95.187	94.8588	95.049	95.0787	94.8495	95.009	95.324	94.7454	94.5403	98.72	98.687	98.6587	98.6528	98.7519	98.7296	98.5693	98.6341	98.7628	98.7857	98.8734	98.6801	98.7693	98.7144	98.7737	98.6099	98.5504	98.7361	98.7289	98.623	98.6596	98.7188	98.7288	98.5784	98.7647	98.7204	98.6987	98.6586	98.6481	98.6121	98.8329	98.8621	98.6451	98.7683	98.6835	98.6037	98.7957	98.6797
Bifidobacterium longum subsp. longum MCC10081	95.0333	95.1501	95.0736	95.0195	94.9633	95.0581	94.9186	95.059	95.274	94.7218	94.777	98.6931	98.6316	98.615	98.7292	98.5998	98.6456	98.529	98.7433	98.6401	98.7622	98.7618	98.5901	98.7264	98.7598	98.8086	98.6711	98.5685	98.7221	98.7181	98.658	98.6685	98.8059	98.9038	98.6902	98.7358	98.8176	98.7766	98.6955	98.7599	98.7097	98.7337	98.6527	98.8426	98.7688	98.8588	98.7831	98.8352	98.8151
Bifidobacterium longum subsp. longum MCC10092	94.8931	95.1272	94.9895	95.1749	95.1122	94.9827	95.0076	94.9894	95.2101	94.9701	94.8987	98.5829	98.6218	98.6282	98.6063	98.6128	98.65	98.5127	98.6342	98.7228	98.6801	98.7862	98.694	98.7243	98.6392	98.6611	98.6412	98.5297	98.6962	98.6423	98.5974	98.6084	98.724	98.7904	98.7856	98.7838	98.8023	98.7007	98.6001	98.6439	98.592	98.679	98.7762	98.7281	98.7853	98.685	98.6147	98.774	98.7074
Bifidobacterium longum AM39-10AC	95.0591	95.2202	95.1835	95.1875	95.0213	95.0009	94.9831	95.1144	95.3239	95.0634	94.9506	98.569	98.6392	98.614	98.6238	98.5518	98.6653	98.3593	98.5087	98.7104	98.6523	98.6716	98.5178	98.5209	98.605	98.8014	98.5721	98.4887	98.7009	98.6903	98.4835	98.4739	98.6976	98.726	98.6323	98.7379	98.7512	98.7131	98.6289	98.7731	98.6454	98.6613	98.6949	98.7069	98.7789	98.6382	98.6126	98.7317	98.5767
Bifidobacterium longum subsp. longum MCC10021	94.8798	95.0075	95.0733	94.8903	94.9352	94.9894	94.8126	94.8664	95.3878	94.7887	94.6114	98.5329	98.504	98.501	98.5134	98.5982	98.5814	98.4783	98.5365	98.6685	98.6385	98.6207	98.4314	98.521	98.6585	98.6199	98.621	98.5475	98.6343	98.6288	98.555	98.5254	98.6813	98.5874	98.5311	98.6374	98.6194	98.6156	98.591	98.6736	98.5542	98.5884	98.5604	98.734	98.7833	98.5588	98.5989	98.5795	98.5167
Bifidobacterium longum AM10-15B	94.8976	95.0596	95.0507	95.0467	94.9347	94.9218	94.8947	94.7841	95.2966	94.9348	94.7301	98.487	98.6113	98.5307	98.4782	98.6547	98.5974	98.4704	98.5703	98.6981	98.5718	98.6691	98.4195	98.6082	98.5951	98.5042	98.5008	98.3745	98.5946	98.5663	98.3516	98.5348	98.6922	98.7047	98.6716	98.7433	98.8074	98.7514	98.4871	98.7925	98.6216	98.6083	98.817	98.7635	98.8041	98.6933	98.7034	98.509	98.4938
Bifidobacterium longum AF04-13	94.9713	95.1492	95.1508	95.0877	94.852	94.9389	94.9038	94.9238	95.2737	94.9221	94.7396	98.4595	98.5485	98.5275	98.5009	98.5212	98.5513	98.4351	98.4947	98.5503	98.5336	98.6812	98.3655	98.4545	98.5605	98.6491	98.4676	98.3284	98.5981	98.5292	98.4088	98.4064	98.5061	98.6419	98.3465	98.6185	98.6186	98.6107	98.2763	98.3596	98.4068	98.4951	98.6887	98.523	98.6148	98.5398	98.5725	98.6192	98.575
Bifidobacterium longum TM01-1	94.8734	95.098	95.2328	94.953	94.9312	94.784	94.7715	94.8975	95.0856	94.7849	94.7678	98.5529	98.6063	98.5603	98.6657	98.5795	98.5503	98.4782	98.6507	98.6739	98.6598	98.7452	98.5212	98.6044	98.5527	98.6215	98.4863	98.3531	98.5785	98.5456	98.3844	98.5782	98.5579	98.7538	98.6292	98.6236	98.7378	98.7301	98.5819	98.673	98.5375	98.6539	98.7616	98.6668	98.6741	98.6295	98.6998	98.6383	98.5241
Bifidobacterium longum APC1504	94.7289	94.9389	95.0545	94.8931	94.8362	94.7754	94.7538	94.8359	94.9837	94.8761	94.6823	98.6513	98.6152	98.6783	98.4917	98.6429	98.6234	98.4283	98.614	98.7452	98.5561	98.7362	98.5192	98.6166	98.5903	98.5809	98.647	98.3853	98.6631	98.6672	98.4545	98.626	98.5266	98.6911	98.5593	98.5886	98.8058	98.6849	98.5475	98.7035	98.5336	98.7291	98.8072	98.6943	98.8267	98.7533	98.7428	98.611	98.5241
Bifidobacterium longum subsp. longum EK5	94.8472	95.0515	95.0207	95.1225	94.8558	94.9205	94.9076	94.8249	95.2303	94.9779	94.8368	98.6627	98.5897	98.7205	98.552	98.6884	98.6514	98.4914	98.6383	98.7387	98.677	98.8376	98.5859	98.5789	98.6538	98.7165	98.7432	98.5015	98.7109	98.7214	98.5382	98.5614	98.621	98.7102	98.5524	98.7531	98.778	98.6422	98.5256	98.6151	98.6151	98.6275	98.6908	98.785	98.7526	98.6815	98.7655	98.6945	98.5204
Bifidobacterium longum E18	94.8845	95.2131	95.198	95.0651	95.0347	94.8918	94.8839	94.881	95.3436	94.863	94.7103	98.6168	98.496	98.5877	98.5705	98.5196	98.5313	98.4358	98.4287	98.4729	98.6341	98.6953	98.4476	98.6217	98.6348	98.5138	98.7304	98.4306	98.6731	98.5887	98.4844	98.6475	98.6853	98.5996	98.5928	98.5205	98.5565	98.5208	98.4422	98.5365	98.5498	98.6085	98.6291	98.6543	98.6513	98.6457	98.657	98.6108	98.4927
Bifidobacterium longum subsp. longum NCIMB8809	94.9515	95.0946	95.112	94.8607	94.854	94.7818	94.752	94.8031	95.3337	94.9287	94.8446	98.5626	98.5387	98.5178	98.4166	98.5571	98.7428	98.3748	98.5178	98.5721	98.5699	98.6519	98.5034	98.5465	98.6338	98.581	98.5575	98.3703	98.6559	98.6643	98.5221	98.6406	98.7772	98.6986	98.5871	98.6999	98.685	98.5964	98.4323	98.6195	98.5675	98.7025	98.7574	98.7058	98.7746	98.6601	98.6977	98.6675	98.5883
Bifidobacterium longum subsp. longum MCC10112	94.9733	95.1686	95.1463	95.1644	94.9844	94.9737	95.0485	94.9729	95.2252	94.9935	94.9414	98.7438	98.6636	98.6276	98.7475	98.7209	98.6525	98.5708	98.6141	98.8936	98.7484	98.726	98.5081	98.647	98.6203	98.6591	98.6555	98.4661	98.7276	98.6949	98.7004	98.6666	98.6943	98.6676	98.5047	98.759	98.7092	98.6977	98.6059	98.8028	98.5551	98.7141	98.6729	98.7194	98.5473	98.6247	98.6488	98.5754	98.6456
Bifidobacterium longum subsp. longum MCC10097	94.8881	95.108	95.0502	94.9963	94.8646	94.8587	94.8854	94.8316	95.2078	94.9519	94.8716	98.7306	98.6583	98.6013	98.7586	98.6734	98.6418	98.5341	98.6159	98.7274	98.7202	98.6973	98.5281	98.564	98.6533	98.6566	98.5965	98.4738	98.7337	98.7025	98.5919	98.6618	98.7265	98.645	98.5188	98.7437	98.6883	98.6846	98.6151	98.7858	98.536	98.6056	98.6575	98.6993	98.5502	98.5486	98.5784	98.5223	98.5957
Bifidobacterium longum subsp. longum AH1206	94.7814	94.9068	94.9904	94.8731	94.8712	95.0507	94.7761	94.957	95.2862	94.8668	94.7594	98.7022	98.4747	98.5702	98.5689	98.5457	98.5419	98.4173	98.5129	98.5276	98.649	98.6608	98.4678	98.6782	98.5694	98.5525	98.4577	98.4289	98.5309	98.4759	98.4947	98.5829	98.4454	98.5857	98.3319	98.5935	98.5104	98.4402	98.4395	98.4318	98.3544	98.6532	98.5604	98.463	98.4567	98.5847	98.5975	98.5608	98.518
Bifidobacterium longum APC1473	94.8528	94.9542	95.0029	94.974	94.7766	94.7791	94.7983	94.77	95.1363	94.9612	94.8003	98.5674	98.5267	98.4215	98.4299	98.5003	98.6531	98.4329	98.5408	98.685	98.5672	98.7017	98.43	98.4957	98.4718	98.666	98.5716	98.3907	98.564	98.502	98.3095	98.4183	98.6229	98.6795	98.5764	98.6088	98.8406	98.6291	98.5172	98.6143	98.64	98.6326	98.7146	98.6741	98.6062	98.6852	98.6281	98.5622	98.6145
Bifidobacterium longum subsp. longum GT15	94.9854	95.1845	95.0965	94.9566	94.8675	94.8537	94.8046	94.7838	95.2288	94.8002	94.9054	98.6534	98.4319	98.4163	98.3282	98.5003	98.6266	98.4897	98.7197	98.7135	98.6475	98.6671	98.5519	98.5793	98.5285	98.5915	98.5884	98.3207	98.4421	98.4232	98.3635	98.4619	98.5397	98.7038	98.5702	98.7854	98.815	98.6229	98.5353	98.6638	98.4932	98.4496	98.732	98.6998	98.672	98.618	98.6373	98.5528	98.4807
Bifidobacterium longum DPC6316	94.8417	95.0854	95.1512	94.9834	94.8265	94.6649	94.8477	94.6835	95.2066	94.8461	94.7959	98.6892	98.5306	98.5687	98.329	98.5884	98.6906	98.5317	98.5748	98.6073	98.4955	98.5765	98.4273	98.53	98.5842	98.5313	98.6125	98.425	98.5147	98.5054	98.399	98.4901	98.5653	98.6262	98.4102	98.5763	98.6104	98.5823	98.4835	98.6739	98.4219	98.6403	98.6786	98.7046	98.5032	98.5294	98.5512	98.5366	98.5526
Bifidobacterium longum 379	94.7317	95.0018	94.8938	94.795	94.8943	94.8176	94.9482	94.7093	95.0639	94.7196	94.6083	98.4689	98.5777	98.5946	98.4703	98.5675	98.5434	98.4062	98.5716	98.6559	98.6534	98.6786	98.5371	98.6819	98.5743	98.5901	98.549	98.3467	98.6634	98.5839	98.3439	98.5107	98.5701	98.5334	98.499	98.41	98.5832	98.2693	98.5322	98.533	98.4212	98.6401	98.5672	98.6839	98.6378	98.5391	98.6057	98.581	98.509
Bifidobacterium longum subsp. longum CCUG30698	94.6682	94.9466	94.8932	94.8324	94.828	94.7699	94.8994	94.6277	95.0464	94.7984	94.5287	98.5087	98.4467	98.4279	98.3346	98.4921	98.6538	98.544	98.4606	98.512	98.5674	98.5504	98.3403	98.4883	98.4208	98.4639	98.4431	98.2992	98.5742	98.5695	98.2831	98.4684	98.6402	98.6166	98.4156	98.3337	98.4088	98.3202	98.424	98.548	98.4476	98.5737	98.6384	98.6812	98.6498	98.7342	98.6178	98.4518	98.5732
Bifidobacterium longum subsp. longum KACC 91563	94.781	94.9448	95.0589	94.882	94.7555	94.8447	94.8499	94.8801	95.1101	94.8366	94.6796	98.5711	98.4696	98.4973	98.4227	98.3768	98.6189	98.4563	98.4857	98.6524	98.4106	98.504	98.4211	98.4077	98.5746	98.5222	98.3387	98.2613	98.5006	98.475	98.2536	98.495	98.5364	98.6525	98.503	98.6073	98.6388	98.5871	98.4808	98.5277	98.4527	98.5378	98.7194	98.5307	98.5467	98.5571	98.5238	98.3972	98.5093
Bifidobacterium longum subsp. infantis CCUG 52486	94.8215	95.0632	95.0445	94.853	94.8202	94.7428	94.8909	94.7724	95.0706	94.8196	94.7073	98.5761	98.4809	98.4125	98.4299	98.5123	98.5394	98.4293	98.6069	98.6439	98.4833	98.5143	98.4531	98.5927	98.4524	98.4843	98.5105	98.2854	98.5349	98.6111	98.2493	98.3947	98.6315	98.6517	98.4407	98.6352	98.753	98.6722	98.4475	98.5325	98.439	98.441	98.5638	98.5369	98.3623	98.6137	98.438	98.4553	98.4796
Bifidobacterium longum subsp. longum MCC10019	94.9355	95.1307	95.1188	95.1523	95.0576	95.0407	95.1155	95.0121	95.3126	94.9819	94.8736	98.6112	98.6329	98.609	98.546	98.7343	98.6491	98.4961	98.5813	98.7642	98.6336	98.7359	98.731	98.722	98.6699	98.6846	98.6694	98.4088	98.6385	98.6264	98.4081	98.5889	98.7134	98.738	98.7455	98.7816	98.8069	98.7317	98.6133	98.6265	98.7014	98.7815	98.7523	98.7466	98.746	98.7089	98.72	98.6653	98.8576
Bifidobacterium longum subsp. longum MCC10051	94.9092	95.1124	95.1146	95.114	95.137	94.9815	95.1246	94.9723	95.3226	95.0135	94.8042	98.58	98.6331	98.5983	98.5158	98.7173	98.6662	98.4382	98.5752	98.7537	98.6528	98.7289	98.7208	98.6833	98.6981	98.6992	98.6679	98.3661	98.6139	98.6306	98.4812	98.5682	98.7351	98.7285	98.7331	98.7183	98.7409	98.7549	98.604	98.5634	98.727	98.7722	98.6332	98.7567	98.7612	98.686	98.73	98.7275	98.7893
Bifidobacterium longum subsp. longum UMA3015	94.5374	94.8523	94.6653	94.6313	94.7672	94.6546	94.4505	94.6497	95.0268	94.4966	94.2318	98.4667	98.4352	98.3698	98.4473	98.3125	98.2107	98.0849	98.2183	98.2804	98.4125	98.7019	98.2288	98.418	98.4987	98.4757	98.1917	98.2252	98.6317	98.5284	98.241	98.4098	98.3242	98.224	98.2881	98.4589	98.3051	98.4307	98.2706	98.4039	98.419	98.4992	98.4396	98.2051	98.2424	98.4146	98.423	98.3501	98.0462
Bifidobacterium longum JSRL 03	94.9282	95.193	95.2116	95.1403	95.0329	94.9172	95.115	94.8921	95.283	95.0204	94.9411	98.4913	98.5235	98.453	98.4236	98.5762	98.5459	98.4544	98.5979	98.7108	98.5819	98.7565	98.4917	98.4505	98.5969	98.6987	98.5917	98.3251	98.659	98.5795	98.4624	98.5112	98.5954	98.6492	98.5625	98.6596	98.7571	98.6067	98.4689	98.6183	98.4874	98.5644	98.561	98.6013	98.5659	98.6226	98.6468	98.5446	98.6602
Bifidobacterium longum JSRL02	94.7285	94.7891	95.0049	94.8189	94.7392	94.6552	94.5918	94.6563	94.9561	94.6255	94.5467	98.3848	98.3149	98.2916	98.2308	98.2661	98.2854	98.0408	98.2371	97.9788	98.4036	98.4834	98.1555	98.2551	98.3179	98.3679	98.2608	98.1864	98.4787	98.3838	98.2242	98.3023	98.4386	98.2802	98.2255	98.4211	98.4622	98.3746	98.2204	98.2901	98.2262	98.3318	98.3382	98.3913	98.3116	98.3881	98.2712	98.2417	98.2188
Bifidobacterium longum APC1466	94.8878	95.1362	95.2823	94.8692	94.9104	94.9705	94.9061	95.0585	95.157	94.6013	94.6973	98.7537	98.4598	98.5456	98.4995	98.5739	98.7517	98.502	98.5221	98.5726	98.587	98.6615	98.5139	98.4273	98.5831	98.5348	98.4331	98.4548	98.7019	98.6793	98.3705	98.5462	98.6203	98.653	98.4803	98.4906	98.6293	98.5782	98.5286	98.735	98.511	98.8386	98.8526	98.6992	98.5985	98.7419	98.6753	98.7484	98.6561
Bifidobacterium longum APC1465	94.7842	95.0776	95.1719	94.8462	94.851	94.8937	94.9172	95.0882	95.2157	94.569	94.5932	98.6706	98.4878	98.5	98.5072	98.5592	98.6516	98.4705	98.5145	98.6058	98.5208	98.6909	98.5101	98.4408	98.5164	98.5181	98.4771	98.4248	98.5746	98.6236	98.3284	98.5901	98.6365	98.5782	98.5099	98.427	98.6174	98.546	98.5035	98.6651	98.5235	98.8484	98.8158	98.6728	98.6405	98.6879	98.6563	98.6917	98.5618
Bifidobacterium longum APC1476	94.8503	95.011	94.9557	94.7876	94.864	94.9391	94.8196	94.9477	95.2964	94.4931	94.421	98.7578	98.5575	98.5596	98.5355	98.5676	98.6044	98.3758	98.4577	98.5113	98.5507	98.76	98.4258	98.4632	98.6978	98.6272	98.613	98.4449	98.6926	98.6418	98.5086	98.522	98.5256	98.4511	98.4544	98.444	98.4606	98.4649	98.5338	98.5736	98.4719	98.6676	98.5995	98.6224	98.471	98.6336	98.5851	98.6162	98.4293
Bifidobacterium longum APC1503	94.7202	94.9905	94.9388	94.8613	94.8963	94.7618	94.8504	94.8084	95.1049	94.4916	94.2308	98.541	98.4542	98.3044	98.3803	98.4299	98.5344	98.3044	98.3206	98.6014	98.435	98.4624	98.3945	98.3927	98.5319	98.3734	98.4412	98.3124	98.5641	98.5323	98.2591	98.4128	98.5862	98.6168	98.5376	98.5259	98.406	98.4482	98.4866	98.4737	98.4458	98.5429	98.5532	98.5998	98.4694	98.6383	98.6546	98.4843	98.536
Bifidobacterium longum APC1468	95.0121	95.2387	95.0686	95.0357	95.0044	95.0989	94.9576	95.1633	95.254	94.9609	94.8029	98.5882	98.4056	98.6027	98.3689	98.4796	98.5972	98.3657	98.6429	98.6502	98.4631	98.5512	98.4777	98.4252	98.6088	98.4678	98.4456	98.3552	98.6055	98.5461	98.2636	98.544	98.6332	98.51	98.5251	98.6741	98.5614	98.6968	98.5532	98.6106	98.564	98.4765	98.6163	98.7634	98.6185	98.7735	98.7496	98.5677	98.6025
Bifidobacterium longum subsp. longum MCC10125	95.1048	95.3746	95.2575	95.0966	95.1145	95.141	95.1847	95.1306	95.2288	95.0495	94.914	98.5367	98.5362	98.6994	98.619	98.551	98.7588	98.5979	98.8255	98.8416	98.6708	98.6067	98.6406	98.5724	98.6383	98.5423	98.5494	98.5806	98.6043	98.6013	98.5265	98.4854	98.6209	98.6781	98.6622	98.5706	98.6825	98.6657	98.6702	98.6732	98.6338	98.5651	98.7462	98.7257	98.5991	98.651	98.6635	98.6997	98.7143
Bifidobacterium longum subsp. longum MCC10124	95.1176	95.3798	95.311	95.1821	95.1913	95.1126	95.1611	95.0641	95.3057	95.095	95.0232	98.6018	98.5595	98.6277	98.6256	98.5507	98.753	98.6048	98.8437	98.8257	98.7175	98.6349	98.6444	98.632	98.6817	98.5205	98.5508	98.4797	98.6424	98.6523	98.5621	98.505	98.646	98.7467	98.6167	98.5987	98.6314	98.6985	98.7453	98.7214	98.6324	98.5716	98.7525	98.7156	98.6324	98.6626	98.7067	98.6547	98.7376
Bifidobacterium longum subsp. longum MCC10031	94.865	95.0063	95.168	94.9247	94.9683	94.9191	94.9967	94.9888	95.0573	94.7592	94.6654	98.6779	98.4943	98.4998	98.5059	98.4509	98.6291	98.44	98.6736	98.598	98.428	98.5177	98.5158	98.5549	98.5958	98.5422	98.4778	98.483	98.5448	98.4747	98.5007	98.3783	98.6048	98.6905	98.6028	98.5496	98.6086	98.6124	98.6573	98.6133	98.5774	98.5675	98.5867	98.7785	98.6266	98.6379	98.7097	98.5586	98.5979
Bifidobacterium longum subsp. longum MCC10068	94.7815	94.8917	94.9485	94.8651	94.7454	94.6787	94.6179	94.6115	94.9455	94.6726	94.8029	98.2952	98.3758	98.4214	98.3519	98.3564	98.6336	98.4894	98.5976	98.637	98.5254	98.57	98.3552	98.3268	98.5066	98.3544	98.4976	98.3132	98.4329	98.4089	98.3694	98.3315	98.5783	98.5787	98.4708	98.3917	98.4397	98.5566	98.4671	98.4245	98.4865	98.461	98.5833	98.5373	98.4474	98.3503	98.408	98.4356	98.4483
Bifidobacterium longum subsp. longum MCC10017	94.9792	95.1088	95.0678	95.1077	94.9577	94.9843	94.7611	94.9639	95.2112	94.9624	94.9071	98.5155	98.5044	98.384	98.4557	98.6386	98.7052	98.6429	98.728	98.9505	98.4861	98.7003	98.5501	98.5736	98.6765	98.414	98.6254	98.4832	98.5592	98.5609	98.4451	98.5223	98.6838	98.7137	98.5316	98.5249	98.6548	98.7632	98.593	98.3854	98.6218	98.5485	98.5936	98.6987	98.652	98.6349	98.6424	98.6	98.5304
Bifidobacterium longum subsp. longum MCC10067	94.8978	95.0986	94.9959	95.1386	94.882	94.8918	94.8474	94.982	95.1707	94.9012	94.8072	98.5723	98.5483	98.4996	98.4516	98.7599	98.8225	98.6346	98.714	98.9243	98.5806	98.7287	98.5958	98.5867	98.6995	98.5131	98.594	98.4762	98.6538	98.6741	98.4192	98.5685	98.651	98.7392	98.6242	98.6094	98.6721	98.7146	98.6671	98.5072	98.541	98.6684	98.6386	98.6941	98.7121	98.6916	98.642	98.6005	98.5826
Bifidobacterium longum subsp. longum MCC10048	94.9937	95.224	95.1364	95.0582	95.0102	94.8399	94.9583	94.8576	95.1756	94.9259	94.9553	98.5562	98.5573	98.5227	98.5473	98.563	98.6963	98.6482	98.7747	98.9905	98.4845	98.7461	98.5571	98.5296	98.6475	98.6007	98.7248	98.4253	98.5918	98.5527	98.5105	98.6428	98.6765	98.7239	98.489	98.64	98.7576	98.7861	98.6295	98.588	98.5869	98.5792	98.8044	98.6964	98.5967	98.5327	98.6124	98.5835	98.5439
Bifidobacterium longum subsp. longum MCC10043	94.9036	95.122	94.9634	94.8275	94.8832	94.9145	94.9705	94.9696	95.1166	94.5554	94.5834	98.6408	98.6514	98.5786	98.5785	98.6333	98.6615	98.5653	98.7538	98.8791	98.5143	98.7431	98.637	98.6207	98.6794	98.6515	98.7068	98.4819	98.6393	98.6929	98.5328	98.6626	98.5687	98.7292	98.4685	98.4455	98.5696	98.6055	98.5154	98.5193	98.4688	98.577	98.6621	98.6816	98.6595	98.6162	98.6299	98.5226	98.4209
Bifidobacterium longum subsp. longum MCC10012	95.2147	95.3863	95.3414	94.963	94.9888	94.9557	94.7852	95.043	95.1645	94.973	94.8344	98.2824	98.3933	98.2588	98.4941	98.6028	98.6641	98.5648	98.6694	98.7033	98.5317	98.6026	98.6857	98.6412	98.5234	98.4301	98.3199	98.4583	98.4203	98.4406	98.2451	98.2756	98.4726	98.5043	98.4709	98.5041	98.5024	98.7245	98.4962	98.5275	98.546	98.4624	98.5409	98.4454	98.468	98.5307	98.4234	98.4919	98.4537
Bifidobacterium longum subsp. longum MCC10070	94.9337	95.1358	94.9484	94.8266	95.0812	94.9317	94.869	94.8932	95.196	94.8499	94.6808	98.5531	98.387	98.4879	98.461	98.566	98.6835	98.6627	98.627	98.8153	98.6166	98.6892	98.5362	98.5734	98.5663	98.4815	98.4554	98.3584	98.4333	98.5139	98.372	98.4663	98.4628	98.5558	98.5422	98.5517	98.3572	98.3653	98.5625	98.5883	98.5382	98.5383	98.6561	98.6299	98.677	98.4824	98.5328	98.3855	98.3281
Bifidobacterium longum subsp. longum MCC10073	95.1204	95.3378	95.1201	95.0156	95.1171	94.9758	94.9063	95.1805	95.313	95.0621	94.9817	98.5901	98.5177	98.4247	98.5415	98.5601	98.7198	98.6015	98.6764	98.7593	98.6241	98.6771	98.5781	98.5281	98.5236	98.4383	98.5381	98.4304	98.3458	98.3996	98.3901	98.2645	98.5449	98.7076	98.4401	98.6903	98.5747	98.5106	98.5829	98.6095	98.5275	98.4912	98.6255	98.5159	98.51	98.5353	98.5089	98.5904	98.403
Bifidobacterium longum subsp. longum MCC10096	94.8766	95.1761	94.9629	94.7132	94.8675	94.7122	94.6685	94.8289	95.062	94.6061	94.5413	98.2778	98.2597	98.1699	98.3344	98.4411	98.4394	98.3973	98.5323	98.7537	98.4926	98.5246	98.3411	98.3493	98.5405	98.4156	98.4058	98.2768	98.2344	98.2448	98.2523	98.2337	98.2497	98.3429	98.2955	98.3182	98.4844	98.4	98.3684	98.4291	98.1853	98.3826	98.508	98.3064	98.3744	98.4889	98.3998	98.2075	98.3927
Bifidobacterium longum subsp. longum MCC10121	95.2095	95.3809	95.2237	95.0063	95.1387	95.1773	95.0121	94.9776	95.3327	95.072	95.0158	98.3746	98.3831	98.3662	98.3973	98.3269	98.5172	98.3766	98.4804	98.7383	98.3352	98.4454	98.3754	98.3732	98.3795	98.5052	98.4906	98.4857	98.4346	98.486	98.2314	98.3761	98.6116	98.7578	98.5992	98.5271	98.7031	98.6186	98.5155	98.3912	98.5215	98.4549	98.7255	98.5089	98.6758	98.5389	98.5252	98.5132	98.5754
Bifidobacterium longum subsp. longum MCC10039	95.2163	95.3426	95.1887	95.1129	95.1379	95.1514	95.0912	95.0871	95.361	95.1303	95.0077	98.3765	98.4002	98.3838	98.5086	98.3366	98.5246	98.4141	98.4718	98.728	98.3635	98.453	98.3882	98.4397	98.3867	98.5899	98.5681	98.5024	98.4621	98.4684	98.2957	98.5123	98.6152	98.7458	98.5871	98.615	98.6927	98.6442	98.5155	98.4604	98.5826	98.4854	98.7561	98.5578	98.7077	98.5818	98.6235	98.529	98.5881
Bifidobacterium longum subsp. longum MCC10083	95.1025	95.2672	94.9476	95.2213	95.284	95.1103	94.9723	95.064	95.4309	95.0621	95.0018	98.3401	98.4583	98.5097	98.5133	98.4779	98.6181	98.5262	98.5913	98.7201	98.5212	98.674	98.4235	98.476	98.6379	98.4193	98.4322	98.3389	98.5472	98.6142	98.4314	98.3824	98.5677	98.5907	98.634	98.5796	98.6713	98.5565	98.5214	98.5589	98.5934	98.7265	98.8209	98.5755	98.7945	98.7568	98.7373	98.6144	98.6114
Bifidobacterium longum subsp. longum MCC10080	95.1906	95.3498	94.9994	95.1512	95.2803	95.0832	94.9446	95.0133	95.3277	95.0529	94.9127	98.4005	98.5144	98.4515	98.4975	98.5737	98.612	98.5578	98.5867	98.7037	98.5268	98.6035	98.4115	98.5109	98.7151	98.4036	98.5704	98.2556	98.4779	98.5382	98.4632	98.3053	98.6456	98.6553	98.6322	98.633	98.6347	98.4992	98.5168	98.637	98.6017	98.7449	98.7104	98.5709	98.7386	98.7142	98.7155	98.6411	98.6239
Bifidobacterium longum Indica	95.0568	95.2217	95.1015	95.0739	95.1365	95.1295	94.9174	95.1772	95.3919	95.1554	94.8632	98.2029	98.4955	98.2899	98.2282	98.2775	98.4072	98.351	98.3329	98.5114	98.3218	98.4645	98.2653	98.2659	98.2616	98.3752	98.2073	98.0831	98.2485	98.2137	98.1358	98.1483	98.2737	98.332	98.3609	98.4678	98.4738	98.4231	98.447	98.3709	98.3007	98.528	98.4634	98.3926	98.5472	98.4356	98.4509	98.231	98.2769
Bifidobacterium longum 1886B	95.1248	95.3757	95.08	95.2451	95.0049	95.1155	94.991	95.1255	95.454	95.132	95.0863	98.3155	98.287	98.2815	98.2567	98.2157	98.4712	98.3826	98.1557	98.4373	98.4515	98.5832	98.4695	98.3974	98.4064	98.013	98.3226	98.2798	98.3367	98.3594	98.3698	98.3313	98.561	98.5242	98.358	98.4648	98.4529	98.3772	98.3702	98.4676	98.4005	98.5615	98.3103	98.3414	98.4746	98.5737	98.4893	98.3438	98.3297
Bifidobacterium longum subsp. longum MCC10059	94.7915	95.027	95.1128	95.0288	94.8505	94.9138	94.8231	94.8745	95.2224	94.7735	94.6838	98.3552	98.4411	98.3911	98.3941	98.5061	98.5782	98.4108	98.5112	98.7117	98.4879	98.6209	98.4888	98.6329	98.5976	98.4194	98.4745	98.2961	98.4305	98.4464	98.1927	98.4506	98.662	98.6046	98.5774	98.6153	98.4926	98.4913	98.4785	98.4482	98.4372	98.4851	98.5718	98.5626	98.6201	98.5422	98.4951	98.3878	98.5293
Bifidobacterium longum subsp. longum MCC10111	94.8906	95.0145	95.1235	95.0056	94.9658	94.9352	94.7914	94.954	95.2753	94.7519	94.6399	98.3876	98.4442	98.3975	98.394	98.4931	98.578	98.485	98.4271	98.6382	98.4553	98.5823	98.5007	98.6785	98.6214	98.476	98.4743	98.2889	98.4296	98.413	98.212	98.4329	98.7101	98.6294	98.5895	98.6203	98.4827	98.562	98.5104	98.4714	98.3961	98.4985	98.5775	98.585	98.6133	98.5291	98.4683	98.4582	98.5874
Bifidobacterium longum subsp. longum MCC10113	94.8896	95.0908	95.1035	95.0325	94.8499	94.9628	94.8785	94.9485	95.1526	94.6912	94.6574	98.3729	98.4877	98.3847	98.3489	98.5198	98.5754	98.4568	98.4269	98.6863	98.4416	98.6128	98.4595	98.6485	98.6429	98.4215	98.5068	98.3027	98.4485	98.473	98.2412	98.46	98.6924	98.6014	98.5921	98.5665	98.4581	98.5411	98.4171	98.5225	98.4288	98.4307	98.5504	98.5621	98.5543	98.5668	98.483	98.3417	98.5236
Bifidobacterium longum BIM B-813D	94.7715	95.0476	94.8181	95.0541	94.7369	94.8932	94.8697	94.5844	95.1879	94.8348	94.8601	98.548	98.4521	98.5898	98.3334	98.5088	98.4339	98.2722	98.4286	98.5354	98.6	98.6026	98.4956	98.4454	98.5239	98.5887	98.4601	98.2961	98.5789	98.547	98.3791	98.4358	98.5003	98.6139	98.4821	98.6251	98.7212	98.505	98.3592	98.5712	98.4251	98.5236	98.483	98.6318	98.6047	98.5042	98.5504	98.5467	98.5087
Bifidobacterium longum subsp. longum MC-42	94.7304	95.03	94.8971	95.1325	94.9038	94.9228	94.7895	94.7074	95.222	94.8522	94.8003	98.6497	98.5705	98.5215	98.4086	98.6574	98.5049	98.4009	98.5026	98.5931	98.5873	98.6294	98.5434	98.5318	98.5591	98.6225	98.4962	98.4868	98.6048	98.5187	98.4631	98.5538	98.6605	98.5848	98.5233	98.6627	98.7654	98.5532	98.3565	98.5768	98.4093	98.6364	98.4891	98.6803	98.6961	98.5868	98.5459	98.5502	98.5133
Bifidobacterium longum subsp. longum VKPM Ac-1636	94.7893	94.9906	95.1335	94.8623	94.9697	94.9088	94.9022	94.7811	95.1479	94.8692	94.7512	98.5919	98.659	98.5675	98.4695	98.5927	98.5295	98.3806	98.434	98.5982	98.5844	98.6779	98.4872	98.6151	98.5853	98.5154	98.5946	98.3896	98.5796	98.5118	98.4042	98.5352	98.5627	98.535	98.4884	98.5376	98.6885	98.6086	98.3979	98.4854	98.3252	98.5163	98.5751	98.5201	98.5587	98.5955	98.4923	98.5333	98.5586
Bifidobacterium longum subsp. longum 296B	94.8583	94.9795	95.0505	95.1207	94.9899	94.926	95.0165	94.9639	95.2408	94.9955	94.8699	98.528	98.5958	98.6687	98.5004	98.5877	98.5413	98.366	98.4456	98.5594	98.5556	98.5421	98.518	98.5336	98.5502	98.5511	98.509	98.3785	98.5442	98.5567	98.4118	98.5752	98.5247	98.6048	98.4328	98.5014	98.675	98.6194	98.405	98.5478	98.4634	98.598	98.6295	98.7005	98.6413	98.5109	98.471	98.6537	98.5051
Bifidobacterium longum subsp. longum 17-1B	94.805	95.0721	95.117	94.9604	94.8121	94.757	94.8164	94.8405	95.1659	94.8679	94.6464	98.4373	98.567	98.4995	98.4128	98.4616	98.5339	98.3584	98.3109	98.4947	98.442	98.5747	98.2728	98.4768	98.4562	98.3501	98.4821	98.2749	98.4654	98.4364	98.2365	98.3821	98.3499	98.4791	98.3057	98.3817	98.5825	98.431	98.24	98.3635	98.3834	98.3839	98.4306	98.4335	98.4929	98.5026	98.3817	98.4319	98.3153
Bifidobacterium longum subsp. longum 72B	94.8883	95.0772	95.0666	95.0921	94.9171	94.9732	94.9491	94.7921	95.2666	94.8281	94.801	98.4772	98.6275	98.5586	98.4794	98.5074	98.3699	98.3023	98.3519	98.4763	98.3311	98.6019	98.2581	98.4363	98.5427	98.439	98.4741	98.3462	98.4579	98.4532	98.288	98.3226	98.4861	98.5914	98.3963	98.496	98.56	98.4083	98.4539	98.471	98.2875	98.5292	98.415	98.5741	98.5533	98.4685	98.4965	98.4121	98.313
Bifidobacterium longum 51A	94.9652	95.1926	95.2953	95.0684	94.9616	95.0214	94.9333	95.012	95.43	94.9635	94.8517	98.4221	98.2847	98.3858	98.3185	98.4096	98.5906	98.4012	98.4698	98.5137	98.4508	98.437	98.2342	98.2416	98.4456	98.5694	98.4311	98.2723	98.4698	98.4528	98.3049	98.4063	98.5671	98.5722	98.4741	98.7067	98.623	98.4999	98.4371	98.476	98.4519	98.5299	98.5616	98.6065	98.4998	98.5429	98.5259	98.486	98.5728
Bifidobacterium longum ICIS-505	94.8954	95.0677	95.096	94.6572	94.8897	94.7293	94.9213	94.8536	95.111	94.483	94.3144	98.6752	98.637	98.511	98.5594	98.5305	98.5705	98.3219	98.5192	98.6415	98.5225	98.7195	98.4666	98.5384	98.6322	98.6249	98.6091	98.3374	98.6039	98.5148	98.423	98.6171	98.4706	98.5889	98.3967	98.4982	98.5922	98.4503	98.5105	98.578	98.4011	98.6495	98.6542	98.7407	98.6704	98.5918	98.5711	98.533	98.6598
Bifidobacterium longum subsp. longum MCC10076	95.0479	95.154	95.1822	95.0618	94.8311	94.8874	94.6315	94.8584	95.1615	94.7268	94.5817	98.5679	98.6319	98.4715	98.5241	98.5564	98.539	98.5066	98.5408	98.3874	98.6608	98.6686	98.445	98.5876	98.5616	98.5892	98.6776	98.2939	98.6027	98.5702	98.3229	98.5815	98.5717	98.4789	98.4212	98.6119	98.494	98.4542	98.4029	98.602	98.4653	98.6386	98.4721	98.5501	98.5028	98.5761	98.6194	98.585	98.5379
Bifidobacterium longum subsp. longum DS32_3	95.1356	95.2905	95.4123	95.1182	95.0825	95.0885	95.133	95.0789	95.4485	95.0222	94.8413	98.7068	98.7664	98.5812	98.5243	98.6836	98.6434	98.558	98.5669	98.5407	98.6446	98.6441	98.596	98.6375	98.5146	98.7012	98.6357	98.4722	98.5939	98.5342	98.6259	98.6499	98.604	98.5918	98.5043	98.6791	98.5562	98.5533	98.523	98.6987	98.5398	98.6549	98.5441	98.651	98.557	98.4154	98.4498	98.6562	98.5385
Bifidobacterium longum subsp. longum BORI	94.9892	95.1646	95.1376	95.1076	95.0879	95.122	94.9846	94.9573	95.322	94.9958	94.8945	98.6046	98.4549	98.5274	98.3894	98.5267	98.5803	98.4282	98.3786	98.4866	98.5043	98.5789	98.2736	98.4275	98.4855	98.5154	98.5115	98.3491	98.5376	98.5139	98.2701	98.3583	98.4338	98.4961	98.3065	98.5111	98.4973	98.4314	98.3653	98.4939	98.4477	98.4898	98.4396	98.5541	98.5406	98.4334	98.4426	98.5473	98.389
Bifidobacterium longum 105-A	94.7246	95.0005	95.0811	94.9343	94.7463	94.8742	94.8228	94.8031	95.2319	94.9136	94.8639	98.5935	98.5711	98.7587	98.5455	98.6746	98.618	98.3889	98.496	98.4551	98.6599	98.6989	98.538	98.6111	98.5596	98.6641	98.5729	98.4845	98.6634	98.6629	98.3819	98.5705	98.6647	98.4925	98.4442	98.7398	98.6347	98.7034	98.4509	98.6449	98.5468	98.4802	98.624	98.6047	98.6853	98.4878	98.5341	98.5915	98.4421
Bifidobacterium longum AF34-9AC	94.8273	94.9762	95.002	94.8923	94.7709	94.9141	94.8541	94.9813	95.2538	94.9693	94.9119	98.6336	98.4737	98.5223	98.4593	98.4491	98.5108	98.1282	98.3166	98.4914	98.349	98.4569	98.2159	98.309	98.4755	98.452	98.2909	98.2791	98.5346	98.5231	98.4637	98.3943	98.43	98.4098	98.4426	98.5805	98.5335	98.4301	98.4756	98.4737	98.451	98.6568	98.5156	98.4279	98.4308	98.5202	98.5084	98.5044	98.501
Bifidobacterium longum AF08-2	94.8543	95.0653	95.0946	94.9775	94.9453	94.8334	94.7633	95.0146	95.3004	94.8163	94.6127	98.6557	98.4844	98.5151	98.5016	98.5256	98.5576	98.3746	98.5438	98.4538	98.6447	98.6849	98.3477	98.5107	98.5682	98.4763	98.4439	98.4085	98.5682	98.6142	98.4585	98.531	98.489	98.539	98.408	98.5115	98.4316	98.3735	98.4737	98.6118	98.5595	98.7253	98.6937	98.692	98.5447	98.6028	98.613	98.5349	98.4303
Bifidobacterium longum AM16-2	94.8841	95.083	95.3163	94.9301	95.0013	94.9157	94.9229	94.7506	95.2748	94.9122	94.8723	98.7229	98.639	98.7179	98.6202	98.6312	98.6462	98.4629	98.5426	98.6578	98.5413	98.7327	98.4978	98.6367	98.6401	98.5544	98.5164	98.5305	98.6406	98.6212	98.5061	98.6835	98.5433	98.3715	98.3803	98.7635	98.5979	98.5574	98.5514	98.6987	98.371	98.7206	98.5648	98.5207	98.5418	98.6641	98.64	98.4896	98.4258
Bifidobacterium longum AM30-9LB	94.9099	95.1404	95.2885	95.0469	94.9544	95.0564	94.9087	94.9639	95.2991	94.9373	94.926	98.6335	98.5829	98.5937	98.5635	98.5961	98.5196	98.3101	98.5573	98.5788	98.5105	98.7266	98.4053	98.5475	98.6818	98.5212	98.4284	98.3151	98.5638	98.5199	98.4081	98.5518	98.4995	98.5278	98.4807	98.7094	98.5719	98.5164	98.574	98.6647	98.3342	98.7494	98.5627	98.5454	98.602	98.6325	98.6497	98.5854	98.442
Bifidobacterium longum AM21-20	94.8774	95.06	95.1234	94.8596	94.8108	94.7082	94.7376	94.8481	95.1911	94.8466	94.7315	98.5412	98.5246	98.6281	98.4038	98.5966	98.5645	98.4271	98.52	98.6651	98.5363	98.6613	98.4895	98.5348	98.6015	98.6218	98.5078	98.3067	98.6694	98.639	98.5607	98.5572	98.6018	98.6672	98.6087	98.6949	98.6431	98.4492	98.4332	98.5965	98.5098	98.5571	98.6813	98.6027	98.7416	98.6679	98.7048	98.5634	98.5285
Bifidobacterium longum AM42-13AT	94.8419	94.9542	94.9273	94.9872	94.9336	94.8865	94.8201	94.8603	95.1987	94.9575	94.8735	98.5021	98.4726	98.6501	98.3993	98.656	98.5603	98.4545	98.5243	98.7303	98.4801	98.619	98.483	98.3835	98.5838	98.6132	98.5746	98.4605	98.6785	98.6731	98.5348	98.6103	98.6371	98.6099	98.6169	98.69	98.728	98.607	98.397	98.6052	98.5549	98.6127	98.7248	98.6449	98.6873	98.585	98.6001	98.5831	98.398
Bifidobacterium longum TM02-7	94.9439	95.1055	95.1614	94.9617	94.8033	94.9848	94.8949	94.9146	95.3219	94.9149	94.6962	98.4632	98.4871	98.6043	98.4429	98.4646	98.6482	98.3978	98.4497	98.4723	98.5367	98.6213	98.4641	98.4989	98.4807	98.5823	98.3537	98.4732	98.5545	98.5013	98.5526	98.5466	98.5143	98.5042	98.4798	98.5006	98.5317	98.5066	98.4621	98.5547	98.3748	98.4811	98.6722	98.3981	98.5251	98.5223	98.4412	98.5977	98.4328
Bifidobacterium longum AM31-13LB	94.8258	95.0184	95.0995	94.8459	94.8097	94.8108	94.6101	94.803	95.2014	94.7615	94.5744	98.6884	98.6285	98.587	98.6133	98.5696	98.5466	98.4276	98.52	98.4088	98.7149	98.8333	98.4811	98.56	98.6873	98.691	98.5626	98.5764	98.6974	98.694	98.6806	98.6664	98.6975	98.6224	98.4769	98.6812	98.6278	98.5393	98.4564	98.6497	98.5915	98.6984	98.76	98.5488	98.6438	98.5865	98.5727	98.7327	98.5109
Bifidobacterium longum TF08-4AC	95.0379	95.2179	95.1345	94.9841	94.8802	94.9599	94.8005	94.9702	95.3815	94.8837	94.8639	98.6382	98.6525	98.5976	98.6435	98.6834	98.6387	98.4204	98.5519	98.6294	98.6284	98.7338	98.5278	98.5263	98.6069	98.5968	98.5392	98.5332	98.6348	98.6378	98.5967	98.6587	98.458	98.5005	98.426	98.6095	98.57	98.54	98.5229	98.6836	98.5111	98.7267	98.6174	98.6317	98.5822	98.6479	98.603	98.7532	98.5617
Bifidobacterium longum AF36-1	94.8381	95.1229	95.0986	94.8369	94.8385	94.9846	94.8646	94.8529	95.2397	94.8895	94.7	98.469	98.4485	98.5196	98.3906	98.3433	98.479	98.3082	98.3687	98.5448	98.4161	98.6187	98.1858	98.3501	98.5278	98.3705	98.2197	98.3187	98.4539	98.4778	98.3331	98.3865	98.5718	98.4339	98.4425	98.5459	98.5564	98.493	98.3131	98.4902	98.3996	98.534	98.6759	98.5742	98.6373	98.5605	98.4926	98.3838	98.4098
Bifidobacterium longum AM34-3	94.7661	95.0382	94.9182	94.858	94.8467	94.8851	94.8716	94.7177	95.1104	94.9553	94.8491	98.4634	98.4173	98.6925	98.5404	98.417	98.5459	98.2926	98.5489	98.6112	98.5428	98.5893	98.3197	98.3157	98.5108	98.4488	98.3635	98.2641	98.4422	98.4491	98.3572	98.3085	98.4933	98.4757	98.4129	98.5141	98.6087	98.4347	98.3652	98.2754	98.3806	98.5304	98.5874	98.4667	98.5219	98.5917	98.6045	98.5232	98.4752
Bifidobacterium longum AM39-8AC	94.7834	94.8986	95.0129	94.7345	94.7147	94.7589	94.7655	94.7731	95.1829	94.8545	94.5978	98.4854	98.4232	98.5557	98.473	98.456	98.5435	98.3249	98.4032	98.4341	98.6128	98.6075	98.3711	98.4204	98.5318	98.3186	98.3592	98.2086	98.4878	98.4688	98.2415	98.3735	98.4626	98.3816	98.3326	98.4205	98.4921	98.3606	98.365	98.3654	98.5397	98.5257	98.4939	98.5318	98.5975	98.4872	98.4947	98.5325	98.408
Bifidobacterium longum TM06-1	94.8078	94.9947	95.1648	94.788	94.9525	94.8271	94.81	94.7412	95.2526	94.8492	94.6646	98.6231	98.5433	98.607	98.5047	98.5465	98.4792	98.3448	98.569	98.5341	98.493	98.689	98.4676	98.4753	98.5714	98.5773	98.4071	98.37	98.5841	98.5629	98.4014	98.4852	98.5727	98.4628	98.5431	98.5485	98.5483	98.5419	98.3168	98.5156	98.3246	98.4216	98.6399	98.5719	98.6205	98.5646	98.5323	98.5063	98.4613
Bifidobacterium longum DPC6317	94.719	94.9203	95.0846	94.9293	94.8271	94.9402	94.7741	94.7891	95.1175	94.7137	94.6945	98.5473	98.4938	98.5244	98.5162	98.4551	98.5369	98.3194	98.4307	98.5042	98.481	98.569	98.3014	98.3309	98.5352	98.4694	98.3502	98.3859	98.4861	98.4549	98.3178	98.4263	98.4343	98.5982	98.3314	98.585	98.6676	98.4466	98.3159	98.4998	98.4395	98.5039	98.5865	98.5409	98.5332	98.5195	98.5289	98.4745	98.3826
Bifidobacterium longum AF03-10	94.7415	95.0299	95.0686	94.7444	94.8058	94.8037	94.7583	94.808	95.2787	94.8783	94.7043	98.4879	98.4708	98.5244	98.4634	98.4906	98.541	98.3603	98.5148	98.5616	98.5765	98.5366	98.3415	98.505	98.5667	98.4609	98.3763	98.3215	98.4683	98.508	98.2988	98.5212	98.4678	98.4271	98.4287	98.4712	98.5627	98.426	98.4151	98.4362	98.4385	98.5391	98.6216	98.5952	98.6606	98.5664	98.6373	98.4388	98.3
Bifidobacterium longum AF03-27	94.6963	94.9666	95.0113	94.8165	94.9186	94.8624	94.7402	94.8267	95.1869	94.9032	94.7069	98.4718	98.4879	98.6435	98.3971	98.475	98.5762	98.4209	98.5639	98.5657	98.5529	98.5862	98.3646	98.5403	98.6352	98.4878	98.4	98.3071	98.4823	98.5438	98.3542	98.5202	98.4477	98.4705	98.429	98.4971	98.5762	98.4768	98.4412	98.4982	98.4265	98.5184	98.644	98.5721	98.5806	98.5775	98.6253	98.444	98.3619
Bifidobacterium longum AF03-20	94.7427	95.0302	95.1024	94.8441	94.9195	94.8251	94.7927	94.8127	95.1606	94.8339	94.6494	98.4319	98.5103	98.6185	98.4	98.5019	98.5525	98.3937	98.5395	98.5425	98.5356	98.5534	98.3484	98.5763	98.681	98.4912	98.4432	98.1896	98.4789	98.5226	98.2825	98.5089	98.5006	98.4127	98.4152	98.4786	98.5334	98.449	98.394	98.4935	98.3659	98.4627	98.6484	98.6085	98.6643	98.5396	98.6059	98.4035	98.3587
Bifidobacterium longum APC1464	94.7335	94.9261	95.0468	94.9756	94.897	94.7741	94.77	94.8516	95.1275	94.9121	94.8814	98.5708	98.4816	98.4688	98.4783	98.4956	98.5209	98.3196	98.4344	98.6709	98.4325	98.4185	98.324	98.5493	98.5261	98.6175	98.5255	98.5058	98.6776	98.6093	98.3016	98.4721	98.562	98.5006	98.4191	98.4559	98.6776	98.4272	98.4632	98.6095	98.438	98.4246	98.6242	98.6422	98.6135	98.5511	98.5297	98.3354	98.4069
Bifidobacterium longum subsp. longum W11	94.8609	95.0609	95.0519	94.8896	94.8953	94.7258	94.8251	94.7933	95.115	94.8545	94.7104	98.6012	98.494	98.4651	98.6255	98.5	98.6004	98.3793	98.4996	98.6209	98.3715	98.6046	98.4244	98.5291	98.5489	98.5276	98.5086	98.458	98.7238	98.6601	98.4174	98.4726	98.5099	98.4466	98.3039	98.5255	98.715	98.4528	98.4723	98.5067	98.3464	98.466	98.5768	98.4669	98.3672	98.3951	98.3536	98.3929	98.4104
Bifidobacterium longum subsp. longum MCC10212	94.6001	94.7618	95.0765	94.634	94.5455	94.5564	94.5304	94.4037	94.8722	94.621	94.6508	98.3977	98.3575	98.4314	98.466	98.3857	98.1678	98.2631	98.3137	97.9908	98.2758	98.4543	98.3014	98.4209	98.4213	98.1901	98.2502	98.008	98.2186	98.1676	98.2154	98.1069	98.2952	98.4808	98.2783	98.3445	98.39	98.3105	98.2163	98.2342	98.1759	98.2489	98.2385	98.2481	98.2841	98.2988	98.3588	98.4554	98.2217
Bifidobacterium longum subsp. longum MCC10072	94.6087	94.8461	95.0874	94.7613	94.6337	94.6992	94.6191	94.6854	95.0618	94.7274	94.4428	98.4122	98.582	98.4886	98.4946	98.5198	98.4018	98.3538	98.4927	98.3001	98.4903	98.6022	98.3438	98.4811	98.4725	98.4606	98.3928	98.4531	98.3344	98.4127	98.3327	98.4385	98.4674	98.3553	98.3274	98.5626	98.4298	98.4698	98.44	98.5224	98.3605	98.4969	98.4414	98.4622	98.504	98.5008	98.3892	98.531	98.41
Bifidobacterium longum subsp. longum MCC10130	94.6642	94.8176	94.8913	94.779	94.8334	94.6682	94.5401	94.5204	94.9544	94.7257	94.6061	98.3527	98.3928	98.4881	98.3113	98.3399	98.3367	98.2414	98.3981	98.1956	98.3285	98.4917	98.1824	98.4298	98.4893	98.3173	98.3288	98.121	98.436	98.4258	98.2548	98.3938	98.3103	98.387	98.2661	98.4185	98.5234	98.3628	98.2222	98.4003	98.2164	98.3819	98.4089	98.4565	98.2535	98.3278	98.2975	98.3787	98.3955
Bifidobacterium longum subsp. longum MCC10085	94.7863	94.9723	95.0847	94.8496	94.8306	94.8422	94.7044	94.7262	95.1501	94.7461	94.6585	98.477	98.5514	98.5626	98.495	98.4823	98.5099	98.3808	98.5161	98.4196	98.464	98.5831	98.3468	98.5379	98.5177	98.4249	98.4244	98.1911	98.5374	98.5136	98.3028	98.4327	98.5261	98.4697	98.3821	98.5261	98.5855	98.4328	98.3563	98.4893	98.3055	98.4326	98.5179	98.5713	98.3931	98.4648	98.3051	98.3701	98.5041
Bifidobacterium longum subsp. longum MCC10075	95.0007	95.3552	95.1111	95.0362	95.006	95.0258	94.9988	95.0037	95.3217	95.0306	95.0127	98.6057	98.5439	98.5941	98.5763	98.5178	98.6601	98.5776	98.4974	98.7009	98.5494	98.6278	98.5302	98.6588	98.5305	98.5364	98.627	98.2784	98.4368	98.4221	98.3903	98.46	98.6725	98.7436	98.524	98.5912	98.6226	98.6253	98.5618	98.5251	98.4045	98.4864	98.5953	98.497	98.5336	98.459	98.4102	98.601	98.4323
Bifidobacterium longum AF11-12	94.9279	95.1131	95.0911	94.906	94.9538	94.9865	95.02	95.1081	95.2866	94.8066	94.7065	98.5514	98.5566	98.5229	98.5253	98.4374	98.4884	98.36	98.335	98.5262	98.5201	98.5804	98.5052	98.497	98.5721	98.4653	98.3163	98.3293	98.5415	98.5186	98.3111	98.5526	98.4494	98.4436	98.4579	98.3917	98.3971	98.4323	98.3629	98.5781	98.3496	98.5872	98.6256	98.4707	98.4906	98.5182	98.4879	98.6112	98.4609
Bifidobacterium longum AF11-41	95.1824	95.26	95.1849	95.0239	95.1028	95.194	95.1241	95.0848	95.3563	94.8245	94.7437	98.5255	98.5956	98.6247	98.5084	98.5318	98.4243	98.3191	98.487	98.5357	98.4804	98.5933	98.5521	98.5001	98.6794	98.4599	98.3752	98.414	98.6194	98.6953	98.3718	98.5098	98.6083	98.4197	98.5972	98.3976	98.368	98.3834	98.4638	98.5777	98.459	98.7251	98.5952	98.7364	98.6359	98.6221	98.6755	98.6783	98.5062
Bifidobacterium longum subsp. longum VMKB44	94.876	95.1461	95.0978	94.9145	94.9694	95.1496	94.8591	94.9247	95.0863	94.8065	94.6792	98.3599	98.4338	98.2426	98.2859	98.2321	98.2963	98.1943	98.301	98.4895	98.2779	98.5054	98.2256	98.3481	98.3365	98.1852	98.333	98.0818	98.348	98.157	98.0875	98.1298	98.3035	98.2595	98.2972	98.22	98.2062	98.1125	98.1165	98.4084	98.1782	98.2348	98.3203	98.2468	98.2917	98.3725	98.2332	98.1062	98.3166
Bifidobacterium longum subsp. longum YS108R	94.9455	95.1376	95.0912	94.8235	95.0114	94.8112	94.8079	94.839	95.1754	94.9796	94.824	98.2948	98.4304	98.3069	98.2062	98.2691	98.3627	98.3095	98.2043	98.4549	98.4484	98.4036	98.1574	98.21	98.3728	98.3637	98.2971	98.142	98.4342	98.3503	98.1645	98.349	98.4278	98.4299	98.3182	98.5517	98.5206	98.3947	98.4028	98.501	98.4113	98.4479	98.4256	98.4151	98.4302	98.5244	98.3728	98.4347	98.4323
Bifidobacterium longum subsp. longum C11A10B	95.0848	95.2129	95.1919	95.0171	94.9342	94.8587	94.8056	94.8916	95.2936	94.9862	94.769	98.3769	98.4678	98.2598	98.3474	98.3435	98.3514	98.3606	98.3241	98.383	98.4519	98.5686	98.253	98.2872	98.4361	98.5109	98.3702	98.2779	98.4771	98.4305	98.2962	98.4729	98.5425	98.5174	98.391	98.5925	98.5067	98.4867	98.4723	98.5793	98.4467	98.6107	98.4343	98.5454	98.5749	98.6003	98.5496	98.4962	98.5123
Bifidobacterium longum subsp. longum BIO6283	94.8992	95.0949	95.0144	94.9659	95.0587	94.9485	94.9976	94.8305	95.2865	94.8506	94.7835	98.3616	98.4288	98.4024	98.182	98.4237	98.5649	98.4258	98.5109	98.5953	98.4397	98.5474	98.3377	98.3468	98.4593	98.3351	98.4141	98.3547	98.4381	98.5216	98.3337	98.4726	98.6766	98.6285	98.4492	98.571	98.7527	98.5393	98.554	98.7164	98.5973	98.6266	98.5711	98.4365	98.696	98.7245	98.5713	98.4376	98.3736
Bifidobacterium longum subsp. longum MCC10036	94.8183	95.0406	94.9859	94.951	94.8809	94.9324	94.8638	94.7947	95.1997	94.8447	94.8316	98.3987	98.4375	98.3598	98.1256	98.5204	98.6467	98.4514	98.5132	98.527	98.4474	98.6355	98.3871	98.3512	98.4346	98.4636	98.3973	98.3814	98.4235	98.4259	98.4309	98.5046	98.7604	98.6806	98.5241	98.5851	98.7153	98.5709	98.5451	98.7503	98.5726	98.6636	98.5966	98.5061	98.7365	98.7062	98.6199	98.492	98.4147
Bifidobacterium longum CACC 517	94.9819	95.1406	94.9552	95.0935	94.6736	94.8598	94.8722	94.7662	95.1106	94.8718	94.7343	98.378	98.4838	98.5534	98.3838	98.441	98.5272	98.3401	98.3672	98.4692	98.5164	98.6288	98.3706	98.5252	98.548	98.4926	98.3393	98.388	98.5706	98.6033	98.3194	98.49	98.5405	98.563	98.4411	98.499	98.7061	98.569	98.3288	98.4442	98.4002	98.6009	98.57	98.5781	98.6532	98.5739	98.4631	98.6604	98.4402
Bifidobacterium longum TF01-22	94.8895	95.1094	95.1293	95.0324	94.8151	94.8459	94.8464	94.9565	95.316	94.8821	94.7594	98.3957	98.4757	98.5372	98.4337	98.3948	98.5211	98.2352	98.4996	98.5605	98.5064	98.6669	98.3862	98.4375	98.5765	98.5136	98.5122	98.2469	98.5093	98.3839	98.3755	98.4794	98.4976	98.6456	98.3999	98.4494	98.4863	98.3692	98.3933	98.5413	98.3128	98.3229	98.4717	98.5432	98.5464	98.3768	98.4674	98.4235	98.4039
Bifidobacterium longum 1898B	94.8532	94.9717	94.9707	94.9691	94.7938	94.8389	94.5503	94.7619	95.283	94.828	94.7521	98.2427	98.3002	98.3297	98.0951	98.1947	98.3939	98.1649	98.1851	98.5551	98.2416	98.3656	98.1997	98.2648	98.3278	98.3111	98.286	98.2166	98.434	98.3643	98.0485	98.2454	98.3372	98.3523	98.4419	98.4263	98.6343	98.3713	98.2251	98.2793	98.3163	98.2901	98.4356	98.389	98.5129	98.3624	98.3655	98.2823	98.3894
Bifidobacterium longum BG7	94.8037	94.9825	95.0215	94.9968	94.8713	94.8075	94.5266	94.731	95.2196	94.8003	94.7131	98.3058	98.346	98.2639	98.0553	98.1911	98.3711	98.1188	98.1686	98.4979	98.3037	98.4451	98.1749	98.256	98.322	98.3244	98.2493	98.1976	98.4049	98.3175	98.0872	98.2438	98.3768	98.3158	98.4325	98.4563	98.5968	98.3142	98.3422	98.3139	98.312	98.2805	98.4387	98.3804	98.5622	98.309	98.283	98.2939	98.3469
Bifidobacterium longum subsp. longum MCC10128	94.9612	95.1387	95.1498	94.8785	95.2251	95.1956	95.0304	95.056	95.386	94.8724	94.6807	98.4404	98.5083	98.5219	98.3271	98.4571	98.4579	98.4787	98.5034	98.6143	98.4538	98.6997	98.452	98.5077	98.6916	98.5056	98.3938	98.3262	98.6006	98.6295	98.3441	98.4556	98.6405	98.5669	98.5331	98.5667	98.525	98.5156	98.5082	98.5688	98.4951	98.6329	98.7266	98.6989	98.7168	98.5674	98.539	98.624	98.6451
Bifidobacterium longum TM05-14	94.8483	94.969	94.9539	94.6661	94.8655	94.9245	94.8102	94.9898	95.0657	94.6885	94.5731	98.5257	98.5517	98.5022	98.5288	98.3446	98.4212	98.3995	98.5323	98.6124	98.4179	98.7376	98.2685	98.346	98.3399	98.4884	98.2813	98.1273	98.466	98.4561	98.3254	98.4048	98.4054	98.5529	98.371	98.5023	98.4548	98.4185	98.5178	98.5743	98.4145	98.6538	98.7173	98.7172	98.7305	98.5845	98.5844	98.4652	98.3317
Bifidobacterium longum subsp. longum MCC10084	95.189	95.424	95.2029	95.1603	95.0678	95.2327	95.0237	95.1474	95.4136	95.1214	95.0222	98.5588	98.4643	98.5519	98.4388	98.597	98.6573	98.5827	98.624	98.5627	98.5523	98.7708	98.3481	98.4327	98.648	98.5945	98.4556	98.4183	98.6169	98.6075	98.5377	98.5416	98.6851	98.6336	98.5548	98.7455	98.7006	98.5819	98.6045	98.7662	98.7168	98.7314	98.6676	98.6284	98.6921	98.6483	98.5259	98.6463	98.6096
Bifidobacterium longum AM12-16	95.0894	95.2284	95.1535	95.0777	94.8959	94.9456	94.9696	94.9204	95.1824	94.9654	94.885	98.512	98.4499	98.5641	98.484	98.4108	98.5491	98.3057	98.5922	98.6441	98.4275	98.5514	98.339	98.3722	98.5761	98.4639	98.2367	98.3052	98.5332	98.4799	98.3372	98.4484	98.5364	98.4994	98.5656	98.7079	98.6825	98.5403	98.5199	98.6149	98.5411	98.5876	98.6269	98.5162	98.4929	98.6858	98.6791	98.4872	98.6198
Bifidobacterium longum AF35-13AC	95.0353	95.2043	95.2181	95.1715	94.9819	95.0925	94.8627	95.0573	95.493	94.9003	94.7211	98.4109	98.3265	98.3575	98.1981	98.5392	98.5386	98.4038	98.5308	98.5487	98.4319	98.5268	98.2472	98.2976	98.3763	98.2782	98.4006	98.4098	98.3504	98.3551	98.3478	98.4572	98.5939	98.4241	98.4033	98.5022	98.6399	98.5311	98.4434	98.6046	98.4516	98.6862	98.6306	98.4736	98.5008	98.5594	98.5234	98.3204	98.4181
Bifidobacterium longum TM04-48B	94.9605	95.1307	95.0886	95.0744	94.8622	95.029	94.8317	95.0184	95.4752	94.8149	94.6939	98.5718	98.3583	98.4503	98.4972	98.2978	98.468	98.422	98.3908	98.4134	98.4558	98.4645	98.2244	98.4197	98.518	98.4395	98.4886	98.2495	98.4499	98.3997	98.3597	98.3599	98.6673	98.5463	98.3434	98.5943	98.5932	98.4424	98.4757	98.5663	98.4623	98.5208	98.5532	98.4843	98.422	98.4331	98.4379	98.3851	98.5795
Bifidobacterium longum UMB0788	94.8693	95.1295	95.11	94.9593	94.9138	94.8735	94.8125	94.8606	95.2801	94.7941	94.6268	98.4753	98.3786	98.3416	98.2997	98.4168	98.5891	98.3303	98.3918	98.5079	98.52	98.5129	98.3595	98.3174	98.3984	98.3947	98.3682	98.3268	98.3943	98.379	98.2834	98.4424	98.5598	98.5187	98.3837	98.4014	98.504	98.4547	98.4153	98.471	98.3465	98.3492	98.4407	98.3273	98.2728	98.451	98.2666	98.3351	98.3069
Bifidobacterium longum AF05-16	94.8839	95.0919	95.2497	95.0508	94.9963	95.1056	94.9892	95.0723	95.3004	94.9313	94.9117	98.5157	98.5567	98.4833	98.3301	98.5556	98.7545	98.4826	98.5822	98.5636	98.6564	98.6392	98.4859	98.6149	98.5387	98.538	98.3573	98.3483	98.6234	98.6594	98.3189	98.5644	98.5942	98.5696	98.5342	98.5043	98.4879	98.3556	98.5258	98.6004	98.2974	98.5701	98.6956	98.5867	98.6429	98.5903	98.4959	98.5376	98.5834
Bifidobacterium longum AF05-2	94.8323	95.0842	95.2259	95.0302	95.0561	95.0427	94.9987	95.0624	95.2864	94.9409	94.8249	98.5662	98.5655	98.4539	98.385	98.5576	98.7646	98.4912	98.5933	98.5539	98.6641	98.6658	98.499	98.6271	98.5721	98.5596	98.3457	98.3672	98.6066	98.664	98.3146	98.5759	98.5681	98.5847	98.5193	98.4665	98.494	98.3639	98.525	98.6061	98.3175	98.5305	98.7162	98.5953	98.6518	98.6139	98.5098	98.5243	98.5913
Bifidobacterium longum AF30-11	94.9076	95.1441	95.2532	95.074	94.8223	95.1092	94.8943	94.9515	95.4349	94.9175	94.9501	98.563	98.4615	98.548	98.4788	98.5199	98.6351	98.4664	98.5626	98.5583	98.6426	98.6671	98.3378	98.4224	98.3479	98.6599	98.3181	98.4443	98.589	98.6155	98.4676	98.4992	98.6288	98.6315	98.542	98.8203	98.6715	98.617	98.5408	98.539	98.6245	98.6565	98.7689	98.6112	98.6425	98.6785	98.6508	98.5755	98.5375
Bifidobacterium longum AF30-12	94.8966	95.1346	95.2342	95.019	94.828	94.9984	94.8368	94.9497	95.44	94.9533	94.9178	98.5272	98.4775	98.591	98.5141	98.5452	98.6736	98.4757	98.5898	98.5221	98.6853	98.6713	98.3468	98.407	98.317	98.6802	98.3367	98.518	98.62	98.64	98.4723	98.5129	98.5908	98.6693	98.5061	98.7986	98.7038	98.6131	98.5262	98.5308	98.6085	98.6382	98.7712	98.5613	98.6182	98.6721	98.6497	98.617	98.5348
Bifidobacterium longum OM05-2BH	94.9289	95.0644	95.0819	94.9483	94.8929	94.8972	94.6854	94.9186	95.2902	94.9567	94.6838	98.4174	98.4841	98.4163	98.4816	98.4087	98.5132	98.4678	98.5954	98.4624	98.5009	98.6042	98.4708	98.5338	98.598	98.4627	98.5311	98.3211	98.523	98.4454	98.3656	98.4261	98.5645	98.7168	98.5777	98.676	98.6878	98.6501	98.5809	98.5993	98.4147	98.5954	98.6455	98.5829	98.5853	98.6331	98.6156	98.4574	98.6205
Bifidobacterium longum subsp. longum CR15	95.1315	95.3351	94.9878	95.1549	95.1131	95.1489	94.9758	95.0794	95.3079	94.9555	94.7989	98.3823	98.5804	98.534	98.5061	98.4544	98.3697	98.2979	98.3765	98.4925	98.4186	98.6228	98.3976	98.4163	98.4906	98.3493	98.3863	98.1605	98.3515	98.3567	98.2283	98.2597	98.3955	98.2899	98.3367	98.4626	98.4716	98.3988	98.4128	98.4773	98.1939	98.4559	98.4623	98.5394	98.4497	98.3872	98.3934	98.3514	98.3359
Bifidobacterium longum AM20-19AC	94.9827	95.2116	95.1735	95.1588	95.097	94.8831	95.1042	94.9843	95.2939	95.1052	95.0439	98.4444	98.5491	98.4954	98.467	98.5044	98.5191	98.2425	98.4902	98.5804	98.5563	98.655	98.4907	98.5155	98.5796	98.6068	98.4813	98.3855	98.6509	98.6363	98.4387	98.5447	98.6018	98.5913	98.5356	98.6354	98.7279	98.6211	98.5405	98.6999	98.4889	98.6781	98.7091	98.5982	98.6316	98.5106	98.5301	98.5887	98.5666
Bifidobacterium longum AM20-3	94.989	95.1876	95.1886	95.0716	95.0692	94.8779	95.0423	94.9044	95.3575	95.1086	95.0322	98.4999	98.5075	98.506	98.4531	98.4896	98.5308	98.1969	98.4849	98.5695	98.537	98.6485	98.4865	98.5119	98.5756	98.5717	98.437	98.3745	98.6598	98.6935	98.3815	98.5594	98.6015	98.6011	98.5017	98.6634	98.7683	98.5967	98.4212	98.611	98.4787	98.6324	98.6789	98.6035	98.6044	98.5836	98.5435	98.5777	98.5242
Bifidobacterium longum AM20-39	95.014	95.1757	95.2048	94.9816	95.0639	94.8795	94.9088	94.9661	95.2968	95.0723	95.0528	98.515	98.5468	98.5208	98.4249	98.4376	98.4372	98.2374	98.4677	98.4922	98.5172	98.6561	98.439	98.4965	98.506	98.5906	98.4338	98.3584	98.6184	98.6191	98.4021	98.6182	98.5797	98.5393	98.4688	98.5415	98.6399	98.5934	98.3799	98.5791	98.4748	98.6561	98.6508	98.5836	98.6194	98.4861	98.5187	98.5394	98.5662
Bifidobacterium longum AM11-5	94.8025	95.0475	94.926	94.8354	94.897	95.0078	94.7548	94.8741	95.169	94.7992	94.6422	98.533	98.4191	98.6998	98.5665	98.4045	98.4207	98.3243	98.5276	98.7095	98.5247	98.7011	98.5015	98.5141	98.6853	98.4975	98.3757	98.3513	98.6136	98.4475	98.3205	98.3894	98.4506	98.5235	98.5077	98.6292	98.5294	98.387	98.4642	98.4571	98.3845	98.5118	98.5729	98.6565	98.6006	98.5378	98.6439	98.4571	98.319
Bifidobacterium longum AM11-2	94.8581	95.1012	95.0379	94.928	94.8817	94.967	94.8893	94.852	95.2133	94.8076	94.7761	98.7079	98.4889	98.7207	98.6198	98.509	98.5077	98.3666	98.6911	98.6628	98.6269	98.7312	98.5735	98.5778	98.6861	98.546	98.3929	98.3064	98.5659	98.5013	98.3698	98.5104	98.5301	98.4951	98.4976	98.6827	98.5557	98.4765	98.4863	98.6511	98.4702	98.4763	98.5264	98.5968	98.6007	98.5453	98.6285	98.5585	98.5792
Bifidobacterium longum OF01-16	94.8689	95.0683	95.2072	95.0015	94.8759	94.8478	94.8224	94.9186	95.2718	95.0199	94.8798	98.6117	98.6131	98.6267	98.5765	98.6196	98.6328	98.4727	98.6061	98.616	98.6809	98.7621	98.5101	98.6499	98.6143	98.5999	98.5507	98.427	98.5893	98.5459	98.4129	98.5105	98.6692	98.5411	98.5956	98.728	98.6139	98.5628	98.5133	98.6304	98.4914	98.7025	98.705	98.6023	98.6294	98.5133	98.611	98.6675	98.6616
Bifidobacterium longum subsp. longum BBMN68	94.6987	95.0238	95.0477	94.8446	94.9134	94.8455	94.8291	94.6798	95.1814	94.9448	94.7558	98.465	98.5023	98.499	98.3665	98.5582	98.504	98.3367	98.4889	98.4485	98.5147	98.629	98.4382	98.4756	98.4444	98.4725	98.3922	98.2142	98.4868	98.5674	98.3168	98.4558	98.4896	98.4238	98.4379	98.5272	98.5121	98.3924	98.3575	98.4871	98.4723	98.5547	98.573	98.5265	98.5112	98.4239	98.483	98.6049	98.5054
Bifidobacterium longum AF27-1BH	94.9545	95.1197	94.9899	94.867	94.9425	94.8629	94.8798	94.7948	95.3587	94.915	94.7653	98.645	98.5511	98.4927	98.507	98.6419	98.6387	98.3987	98.5372	98.5836	98.649	98.686	98.4967	98.6597	98.6033	98.4423	98.4816	98.3849	98.5865	98.5647	98.3596	98.5016	98.6421	98.5291	98.4827	98.601	98.5032	98.5441	98.4063	98.4324	98.4905	98.5882	98.5901	98.6056	98.5515	98.4576	98.5759	98.4487	98.4672
Bifidobacterium longum AF26-10	94.7709	94.9998	94.9661	94.8597	94.8397	94.9242	94.8354	94.8351	95.1658	94.9267	94.8624	98.4499	98.5779	98.5647	98.313	98.5445	98.5733	98.3827	98.532	98.5093	98.5129	98.6317	98.3638	98.5506	98.594	98.3632	98.4529	98.3871	98.6103	98.6048	98.4004	98.4924	98.5456	98.4865	98.4054	98.4758	98.5643	98.3822	98.3563	98.4926	98.5408	98.7031	98.5801	98.373	98.5025	98.5651	98.5666	98.5358	98.5065
Bifidobacterium longum TF07-31	94.562	94.7734	94.797	94.8074	94.7037	94.858	94.7106	94.6288	95.1362	94.6386	94.4842	98.494	98.5147	98.7382	98.6751	98.4158	98.4157	98.4574	98.4414	98.5063	98.6684	98.7245	98.4513	98.5645	98.6402	98.3328	98.4582	98.3797	98.5414	98.5479	98.3619	98.5861	98.5125	98.5841	98.5872	98.6482	98.6524	98.468	98.4073	98.544	98.3614	98.5646	98.6923	98.6764	98.838	98.6921	98.7392	98.4881	98.45
Bifidobacterium longum TF07-39	94.6615	94.7395	94.8739	94.7337	94.6848	94.8736	94.6835	94.6875	95.1105	94.7132	94.5683	98.5704	98.4424	98.7051	98.6363	98.3555	98.4554	98.3871	98.3999	98.4382	98.63	98.7333	98.4232	98.4871	98.6626	98.4138	98.4566	98.3111	98.5207	98.5104	98.3733	98.5579	98.5222	98.6027	98.5844	98.6665	98.6555	98.5045	98.4212	98.5845	98.4079	98.557	98.6728	98.6621	98.821	98.6777	98.6808	98.4762	98.2941
Bifidobacterium longum TF07-34	94.8596	95.0717	95.0051	94.9296	94.9378	94.918	94.7628	94.7588	95.1365	94.8746	94.6878	98.5705	98.5337	98.719	98.6297	98.5754	98.5904	98.3982	98.58	98.7249	98.5881	98.7076	98.3978	98.5567	98.6655	98.4516	98.5374	98.3087	98.5259	98.5387	98.4179	98.5712	98.5359	98.6521	98.5941	98.7386	98.6728	98.6313	98.502	98.5878	98.4508	98.6252	98.719	98.7069	98.8419	98.6664	98.716	98.4624	98.4716
Bifidobacterium longum DS7_3	94.7092	94.9935	94.9623	94.8729	94.7356	94.773	94.9365	94.8138	95.0279	94.865	94.9472	98.6682	98.7282	98.6936	98.7409	98.7777	98.6801	98.5013	98.68	98.9032	98.6442	98.7701	98.664	98.5892	98.7898	98.6501	98.6241	98.4988	98.6438	98.6318	98.4436	98.6554	98.8037	98.7837	98.641	98.7514	98.7394	98.6833	98.642	98.7518	98.5677	98.7454	98.8589	98.7939	98.7718	98.7366	98.7549	98.6884	98.5618
Bifidobacterium longum subsp. longum 7	94.7765	94.9844	95.0013	95.0178	94.8831	94.7819	94.8793	94.7927	95.0878	94.9104	94.8944	98.7197	98.6944	98.7052	98.6847	98.7209	98.679	98.5337	98.5793	98.8539	98.6303	98.789	98.6352	98.6255	98.8384	98.6476	98.658	98.4704	98.7125	98.7012	98.4053	98.6879	98.8093	98.814	98.6934	98.7542	98.8006	98.7334	98.6061	98.7528	98.6446	98.7549	98.8535	98.8157	98.8071	98.7156	98.7267	98.7464	98.6015
Bifidobacterium longum subsp. longum 9	94.8309	95.086	95.0237	95.0881	94.8569	94.8149	94.8766	94.7261	95.0636	94.9444	94.9051	98.6883	98.7383	98.7004	98.7331	98.773	98.7002	98.5573	98.7244	98.8502	98.6527	98.825	98.6958	98.6611	98.8686	98.6683	98.6752	98.4774	98.6882	98.7265	98.4411	98.7402	98.8292	98.7837	98.6888	98.7819	98.795	98.7165	98.6705	98.7455	98.6186	98.7342	98.8873	98.7914	98.7941	98.7506	98.758	98.748	98.5526
Bifidobacterium longum 35624	94.876	95.0136	95.0453	95.0247	94.8564	94.8429	94.9675	94.7214	95.0703	94.9952	94.8426	98.584	98.6374	98.6776	98.6639	98.7227	98.59	98.5623	98.6562	98.7433	98.6125	98.7727	98.5695	98.6042	98.8049	98.6333	98.6295	98.5193	98.695	98.693	98.4856	98.6541	98.7421	98.7365	98.6179	98.7252	98.7341	98.6757	98.6018	98.699	98.5098	98.781	98.8413	98.7615	98.7354	98.7051	98.7709	98.7109	98.5667
Bifidobacterium longum subsp. longum 7-1B	94.8612	94.9843	95.1171	94.9537	94.9576	94.9014	94.6177	94.8525	95.2775	94.9561	94.8336	98.5174	98.3901	98.3499	98.317	98.5481	98.727	98.384	98.5412	98.62	98.4763	98.5672	98.5054	98.5312	98.5082	98.4383	98.5347	98.3437	98.4368	98.3972	98.4142	98.485	98.5621	98.6085	98.5264	98.5512	98.7055	98.5713	98.2791	98.4766	98.3491	98.4791	98.5699	98.5319	98.5883	98.551	98.4019	98.4941	98.5055
Bifidobacterium longum subsp. longum 2-2B	94.69	94.8485	94.9683	94.4859	94.7678	94.871	94.6388	94.7042	95.1391	94.3866	94.1707	98.5527	98.46	98.3536	98.3633	98.2449	98.4222	98.36	98.4717	98.5325	98.4392	98.4589	98.2924	98.3739	98.4399	98.3521	98.371	98.3273	98.503	98.4601	98.3701	98.4097	98.4339	98.3707	98.3721	98.4548	98.3334	98.2118	98.4322	98.5043	98.2571	98.4046	98.4037	98.3853	98.3078	98.5809	98.4279	98.301	98.261
Bifidobacterium longum subsp. longum 44B	94.9121	95.1921	94.9012	94.7744	94.9445	94.9877	94.9381	94.8866	95.3231	94.6228	94.4558	98.6019	98.406	98.5532	98.4143	98.4313	98.6059	98.4652	98.4996	98.7301	98.5221	98.7926	98.4452	98.5657	98.6904	98.265	98.3764	98.2019	98.4331	98.4302	98.3571	98.4014	98.4987	98.4448	98.4614	98.4174	98.4386	98.3644	98.3865	98.4592	98.4092	98.5816	98.4845	98.5343	98.5514	98.6629	98.5495	98.3481	98.4259
Bifidobacterium longum TF06-12AC	94.7479	95.0073	94.9303	94.7079	94.7821	94.9255	94.8662	94.9645	95.3215	94.4922	94.2782	98.4505	98.338	98.3732	98.175	98.141	98.3355	98.1657	98.1917	98.4156	98.401	98.4126	98.1971	98.1331	98.2374	98.4328	98.2207	98.225	98.3068	98.3875	98.3984	98.3365	98.3573	98.4055	98.3037	98.4523	98.3291	98.2148	98.3828	98.5417	98.3572	98.6342	98.5053	98.3971	98.4001	98.5167	98.4432	98.3791	98.3835
Bifidobacterium longum TF06-45A	94.8573	95.0556	94.9319	94.7973	94.8241	95.088	94.8985	95.0024	95.3397	94.5163	94.2308	98.4121	98.3675	98.3863	98.1989	98.225	98.3369	98.2337	98.2075	98.3599	98.4329	98.4157	98.1408	98.2132	98.2816	98.3897	98.1752	98.2975	98.3517	98.3939	98.3761	98.3181	98.3796	98.4023	98.3737	98.4259	98.3592	98.2078	98.4131	98.5449	98.4041	98.6271	98.4936	98.4318	98.5018	98.5172	98.4684	98.3851	98.4243
Bifidobacterium longum NCTC11818	94.8335	95.0428	95.1051	94.9293	94.8121	94.9444	94.9418	94.9496	95.1561	94.8915	94.7586	98.614	98.5796	98.6755	98.4856	98.527	98.4581	98.4279	98.4922	98.455	98.6367	98.643	98.4754	98.5351	98.4472	98.4873	98.44	98.3547	98.5836	98.5122	98.4583	98.8189	98.4177	98.4945	98.3461	98.4295	98.3481	98.2838	98.3556	98.4917	98.3709	98.6138	98.5856	98.5806	98.6535	98.6424	98.6563	98.5852	98.5206
Bifidobacterium longum subsp. longum JCM 1217	94.8514	95.058	95.105	94.9293	94.7998	94.9519	94.9424	94.9607	95.156	94.888	94.7525	98.6154	98.5798	98.6756	98.4858	98.5272	98.4588	98.431	98.4929	98.4555	98.6373	98.6313	98.4759	98.5356	98.4482	98.4877	98.4404	98.3531	98.5839	98.5126	98.4625	98.8192	98.419	98.4948	98.3468	98.43	98.3491	98.284	98.3565	98.4921	98.3711	98.6138	98.5854	98.58	98.6539	98.6393	98.6565	98.5859	98.521
Bifidobacterium longum subsp. longum LMG 13197	94.895	95.0525	95.0799	94.8647	94.839	94.9568	94.8985	94.9069	95.0957	94.8232	94.7039	98.6065	98.5788	98.6379	98.4833	98.491	98.4207	98.4322	98.518	98.4574	98.6362	98.6246	98.46	98.5513	98.4259	98.5287	98.4024	98.3294	98.5449	98.4963	98.4487	98.8132	98.3624	98.4818	98.3338	98.4445	98.3225	98.2683	98.3529	98.457	98.3964	98.5979	98.5927	98.5934	98.6131	98.6261	98.653	98.5303	98.4414
Bifidobacterium longum DSM 20219	94.9202	95.0469	95.0556	94.9424	94.8578	94.9902	94.8296	95.0056	95.0847	94.9198	94.7474	98.6102	98.5619	98.5786	98.4487	98.4511	98.4663	98.3609	98.5754	98.4592	98.6231	98.5769	98.4111	98.5031	98.4755	98.4482	98.3812	98.3025	98.5147	98.5156	98.3958	98.7717	98.4167	98.5377	98.3717	98.4952	98.3791	98.2492	98.3513	98.5135	98.3959	98.6526	98.6186	98.4975	98.5813	98.598	98.5452	98.5144	98.4685
Bifidobacterium longum AF13-34	94.9213	95.0699	95.1839	94.994	95.1215	95.1808	94.9868	95.0266	95.2808	95.0141	94.9012	98.7009	98.6505	98.6483	98.5078	98.5621	98.4869	98.4182	98.5965	98.6281	98.6745	98.7195	98.496	98.5849	98.5586	98.5639	98.5012	98.4197	98.5633	98.5917	98.5439	98.7928	98.4698	98.5633	98.4525	98.4579	98.3381	98.2754	98.4198	98.636	98.4494	98.7028	98.6962	98.6723	98.6668	98.6777	98.6524	98.5858	98.5238
Bifidobacterium longum AF13-41	94.9554	95.2005	95.1895	94.9812	95.1388	95.1369	95.0557	95.0287	95.2921	95.0582	94.8835	98.634	98.6421	98.6353	98.5484	98.5759	98.5264	98.4354	98.6412	98.5977	98.6772	98.751	98.4922	98.6074	98.5459	98.5431	98.5436	98.4037	98.5583	98.5759	98.5341	98.7568	98.4935	98.5434	98.4241	98.443	98.3807	98.385	98.435	98.5829	98.4353	98.7237	98.6588	98.6592	98.6395	98.6592	98.633	98.5831	98.5085
Bifidobacterium longum D2957	94.7957	95.0387	95.1561	94.9413	95.0034	95.0563	94.9084	94.9282	95.1887	95.0583	94.8931	98.5742	98.59	98.5806	98.5323	98.4988	98.4249	98.3552	98.5759	98.6073	98.6423	98.6097	98.4424	98.497	98.505	98.5	98.432	98.3206	98.5317	98.5596	98.516	98.7883	98.4992	98.5777	98.382	98.4052	98.4077	98.3341	98.4089	98.5797	98.4043	98.6733	98.664	98.6082	98.5734	98.6107	98.5887	98.527	98.4675
Bifidobacterium longum subsp. longum MCC10103	94.6633	94.8931	94.9974	94.8915	94.8733	94.8524	94.8363	94.7617	95.1256	94.6646	94.7332	98.5635	98.4901	98.6289	98.4926	98.327	98.4239	98.3594	98.4242	98.4798	98.5292	98.6134	98.3903	98.3956	98.4089	98.4806	98.4729	98.37	98.4806	98.5284	98.348	98.5123	98.509	98.5106	98.3306	98.4501	98.462	98.277	98.3988	98.4899	98.3616	98.4895	98.5334	98.5343	98.5587	98.596	98.5828	98.5237	98.3514
Bifidobacterium longum DS15_3	94.6111	94.9433	95.0061	94.9584	94.8707	94.8902	94.8492	94.7394	95.1817	94.7538	94.7393	98.5359	98.4759	98.661	98.4881	98.3379	98.4455	98.3655	98.4374	98.5313	98.5608	98.5947	98.3862	98.4455	98.4394	98.5086	98.4337	98.3238	98.4738	98.5381	98.2939	98.5099	98.5893	98.5393	98.4158	98.4114	98.4503	98.3077	98.407	98.4377	98.3214	98.4951	98.5305	98.553	98.5605	98.6242	98.5662	98.5238	98.3214
Bifidobacterium longum DS9_3	94.7884	94.9613	95.0716	94.8219	94.8859	94.8876	94.8226	94.7595	95.1917	94.7986	94.6682	98.5669	98.502	98.6661	98.5326	98.3407	98.4383	98.3904	98.4786	98.4974	98.4834	98.6246	98.3713	98.4791	98.4299	98.4833	98.4539	98.3574	98.4643	98.5367	98.3359	98.5178	98.5265	98.5163	98.4038	98.4202	98.4652	98.2418	98.3485	98.4427	98.3547	98.4644	98.4893	98.5586	98.5643	98.6007	98.5893	98.5328	98.3296
Bifidobacterium longum 1897B	94.7241	94.8094	94.7184	94.7407	94.6138	94.6361	94.5663	94.6908	94.9257	94.56	94.4167	96.6209	96.8276	96.5406	96.5663	96.5576	96.6132	96.6532	96.5598	96.7097	96.5891	96.6567	96.6002	96.5568	96.6395	96.5607	96.6723	96.5987	96.7637	96.7259	96.4593	96.5182	96.667	96.6882	96.4934	96.5556	96.68	96.5974	96.5542	96.5115	96.4104	96.6633	96.6051	96.5123	96.5644	96.5524	96.5443	96.5373	96.5101
Bifidobacterium longum 108B	95.0951	95.2805	95.2791	95.2481	95.0892	95.1084	94.993	95.1173	95.2741	94.9844	94.9547	98.5923	98.3737	98.4016	98.5222	98.5724	98.5924	98.3813	98.5155	98.5445	98.42	98.508	98.4745	98.5056	98.4562	98.5454	98.5219	98.409	98.5169	98.4943	98.3415	98.3156	98.576	98.6494	98.5316	98.7134	98.6094	98.6397	98.4757	98.6566	98.5549	98.5312	98.7259	98.6752	98.4392	98.598	98.5742	98.6435	98.6326
Bifidobacterium longum 134B	95.0606	95.2241	95.3554	95.2562	94.9948	95.1007	95.0463	95.1655	95.3233	95.0202	94.9856	98.5938	98.4193	98.4157	98.5318	98.5395	98.6046	98.4295	98.68	98.6346	98.5502	98.5491	98.5214	98.4536	98.5609	98.4498	98.4264	98.4564	98.551	98.5434	98.3664	98.3801	98.5588	98.6068	98.5002	98.6528	98.638	98.6867	98.454	98.55	98.4925	98.5334	98.7556	98.6934	98.4591	98.5785	98.5912	98.5863	98.4512
Bifidobacterium longum 1B	95.0355	95.2517	95.1853	95.2549	95.0853	95.0634	94.9872	95.0929	95.3359	95.0276	94.8418	98.6349	98.4727	98.3702	98.5126	98.5747	98.6797	98.5201	98.5337	98.5887	98.6025	98.6622	98.4687	98.4591	98.5254	98.6293	98.4879	98.3941	98.5583	98.4948	98.3786	98.4582	98.5948	98.5973	98.5127	98.7282	98.6422	98.7396	98.4822	98.7075	98.6282	98.5615	98.5466	98.5913	98.5119	98.5724	98.5646	98.4893	98.6532
Bifidobacterium longum 20B	94.6565	94.8421	94.9141	94.5868	94.7934	94.8186	94.8157	94.7775	94.9523	94.5392	94.391	98.6969	98.4154	98.5183	98.4643	98.5576	98.6169	98.3118	98.6454	98.7002	98.7171	98.6387	98.6419	98.6426	98.6891	98.4614	98.5994	98.211	98.5926	98.5537	98.3427	98.4766	98.4622	98.4228	98.3421	98.3826	98.4519	98.3599	98.4682	98.5287	98.3105	98.3968	98.5085	98.4184	98.3609	98.5199	98.4303	98.3362	98.424
Bifidobacterium longum 359B	94.9788	95.1117	95.3298	95.0391	95.0509	94.9909	94.8061	95.0352	95.4088	95.0654	94.862	98.5088	98.383	98.5128	98.4167	98.5009	98.6514	98.4486	98.631	98.6981	98.6323	98.6524	98.546	98.4846	98.6693	98.5914	98.6011	98.5377	98.6403	98.6624	98.4215	98.5167	98.625	98.7154	98.6953	98.6335	98.707	98.6617	98.5014	98.5525	98.6547	98.5872	98.7381	98.6412	98.5837	98.7159	98.6733	98.5822	98.6364
Bifidobacterium longum 3B	94.9569	95.1246	95.082	94.8717	95.0252	94.9897	94.9485	95.0455	95.2018	94.6558	94.4887	98.6243	98.4478	98.3464	98.5227	98.5481	98.6512	98.4677	98.5422	98.5757	98.6652	98.6901	98.4546	98.4985	98.5604	98.6151	98.5049	98.3421	98.5495	98.5339	98.3774	98.4524	98.5357	98.4894	98.4128	98.5472	98.458	98.5385	98.4858	98.6992	98.5121	98.5077	98.5074	98.6715	98.5537	98.6172	98.6167	98.4311	98.6271
Bifidobacterium longum 458B	94.8422	95.089	94.9431	94.9297	94.8799	94.8269	94.7391	94.7481	95.2032	94.6934	94.5951	98.5373	98.4912	98.3332	98.3655	98.5677	98.5943	98.3034	98.4161	98.6354	98.4647	98.5746	98.3806	98.5206	98.393	98.3107	98.3689	98.237	98.4874	98.4831	98.1587	98.3536	98.5769	98.4639	98.5178	98.5864	98.5259	98.4948	98.4389	98.537	98.502	98.4941	98.5691	98.5039	98.451	98.5811	98.5162	98.2475	98.5207
Bifidobacterium longum 67B	94.8131	95.0459	94.8751	94.871	94.8468	94.8362	94.7637	94.9148	95.1299	94.9072	94.8466	98.3791	98.4165	98.5029	98.3815	98.3875	98.3111	98.2049	98.1728	98.4508	98.519	98.4483	98.3099	98.3328	98.4541	98.3227	98.4446	98.1063	98.397	98.3543	98.1324	98.2483	98.3505	98.3142	98.283	98.3651	98.4496	98.4408	98.3741	98.3437	98.2712	98.2559	98.3255	98.4355	98.2672	98.4138	98.3739	98.4215	98.2474
Bifidobacterium longum Su859	95.4152	95.4911	95.6466	95.6848	95.6183	95.5502	95.4489	95.4167	95.6218	95.5372	95.484	96.4506	96.4484	96.3353	96.2421	96.4169	96.5341	96.2606	96.3982	96.4806	96.3966	96.3791	96.5528	96.4046	96.5323	96.3187	96.2766	96.4965	96.2953	96.3704	96.4602	96.124	96.4998	96.5636	96.4664	96.4815	96.3008	96.3832	96.4456	96.3995	96.5607	96.4909	96.4523	96.4109	96.3711	96.5744	96.5176	96.522	96.3929
Bifidobacterium longum subsp. suis LMG 21814	95.4465	95.494	95.484	95.6337	95.5351	95.5804	95.4415	95.4932	95.5836	95.5196	95.349	96.4108	96.4304	96.3176	96.2572	96.417	96.4975	96.1975	96.4152	96.4439	96.3281	96.3094	96.5102	96.3498	96.544	96.3378	96.3692	96.4568	96.2257	96.2779	96.5202	96.0953	96.5696	96.4655	96.5338	96.4842	96.4164	96.3551	96.4083	96.3044	96.4954	96.4839	96.4036	96.4841	96.3382	96.5162	96.5	96.4335	96.4287
Bifidobacterium longum UMA026	96.0612	96.1567	96.0966	95.9893	95.9582	95.9711	95.7365	96.1225	96.0797	95.8847	95.773	96.4137	96.443	96.2461	96.1141	96.5598	96.4322	96.4376	96.3508	96.5026	96.3634	96.3596	96.3765	96.4408	96.4528	96.3269	96.3248	96.348	96.2162	96.1478	96.5469	96.0257	96.4401	96.3528	96.3562	96.5238	96.3562	96.4007	96.3889	96.4969	96.486	96.5065	96.2983	96.2952	96.1613	96.4177	96.3619	96.3339	96.4488
Bifidobacterium longum APC1461	95.6832	95.71	95.699	95.7696	95.572	95.7572	95.6428	95.7203	95.7792	95.6181	95.3679	96.4658	96.4729	96.2979	96.4003	96.6151	96.5812	96.4257	96.5266	96.5215	96.4771	96.4658	96.488	96.5568	96.4852	96.5054	96.3485	96.4552	96.4292	96.4285	96.6234	96.2827	96.4405	96.6608	96.4765	96.6039	96.5039	96.4574	96.5147	96.5157	96.5073	96.4919	96.5689	96.304	96.3668	96.5237	96.4518	96.4562	96.5657
Bifidobacterium longum 2005B	95.4854	95.5307	95.5698	95.5518	95.4471	95.62	95.4362	95.746	95.7633	95.4025	95.3609	96.285	96.4077	96.3395	96.294	96.3844	96.4042	96.3069	96.3761	96.3744	96.576	96.4083	96.4551	96.545	96.5779	96.3403	96.4309	96.3115	96.3635	96.2905	96.523	96.0893	96.4009	96.3924	96.4707	96.5352	96.4009	96.4716	96.4563	96.3596	96.6001	96.5681	96.4115	96.4701	96.3862	96.6705	96.6535	96.5008	96.4943
Bifidobacterium longum 2074B	95.6541	95.6523	95.6389	95.8635	95.7375	95.7718	95.6097	95.6838	95.7088	95.7909	95.7196	96.3619	96.3855	96.3589	96.2841	96.4401	96.5538	96.3089	96.4642	96.5109	96.3489	96.3152	96.4662	96.4785	96.5746	96.3396	96.4253	96.3601	96.2388	96.2503	96.3175	96.125	96.4726	96.358	96.5662	96.5746	96.4043	96.5623	96.5665	96.5449	96.5415	96.3605	96.437	96.5932	96.3756	96.5956	96.6737	96.4065	96.4261
Bifidobacterium longum 209B	95.7625	95.7907	95.7912	95.8623	95.5926	95.6304	95.6686	95.7435	95.8251	95.6964	95.5417	96.4842	96.6803	96.4688	96.4861	96.6011	96.7199	96.6544	96.5602	96.5351	96.495	96.6484	96.6491	96.6722	96.7737	96.6152	96.6071	96.6142	96.7297	96.6557	96.6952	96.4021	96.7523	96.6565	96.524	96.5987	96.5396	96.6474	96.4993	96.6424	96.6287	96.5318	96.7701	96.6136	96.5166	96.6638	96.607	96.5705	96.5228
Bifidobacterium longum subsp. suis BSM11-5	95.8063	95.8414	95.9385	96.0064	95.9637	95.793	95.7194	95.8597	95.8571	95.9106	95.8208	96.17	96.2239	96.2056	96.3347	96.4738	96.402	96.3057	96.4514	96.404	96.3109	96.3248	96.4213	96.4625	96.5367	96.2393	96.1835	96.2247	96.2679	96.3531	96.3961	96.0751	96.4552	96.3528	96.6203	96.3363	96.3693	96.3378	96.3021	96.3007	96.4503	96.2206	96.4084	96.3406	96.1528	96.4418	96.505	96.269	96.3952
Bifidobacterium longum BXY01	95.9491	95.9793	96.0519	96.1422	96.0069	95.9335	95.8587	95.9485	96.1366	96.0027	95.8136	96.4621	96.5717	96.4567	96.6048	96.7013	96.7015	96.5574	96.6739	96.5866	96.4943	96.4512	96.623	96.5425	96.7865	96.4158	96.4579	96.6432	96.4908	96.4862	96.6239	96.3189	96.5941	96.6224	96.7086	96.5672	96.5809	96.5043	96.5355	96.61	96.5696	96.5125	96.6636	96.6521	96.3828	96.6197	96.6247	96.4818	96.4312
Bifidobacterium longum subsp. longum JDM301	96.0082	96.0602	96.1467	95.9963	96.0353	95.9038	95.9057	95.9029	96.149	95.9964	95.8944	96.4836	96.5255	96.4143	96.5976	96.6747	96.6842	96.4889	96.6395	96.702	96.4317	96.4944	96.6645	96.5194	96.8072	96.4643	96.4795	96.598	96.4899	96.478	96.5724	96.2885	96.5572	96.6421	96.7478	96.5268	96.5061	96.4658	96.5943	96.6092	96.5655	96.553	96.6277	96.7043	96.4233	96.4845	96.633	96.5265	96.4554
[truncated: 223 more columns]

## Sheet: Table S3
Table S3. Sharing of B. longum subspecies core genes with the other known bifidobacterial species
B. longum subsp. longum core genes	Sharing with others bifidobacterial species
134B_0472	Shared
134B_0607	Not shared
B1_0094	Shared
B1_0106	Shared
B1_0107	Not shared
B1_0156	Shared
B1_0345	Shared
B1_0431	Shared
B1_0628	Shared
B1_0665	Shared
B1_0666	Shared
B1_0735	Not shared
B1_0737	Not shared
B1_0738	Shared
B1_0786	Shared
B1_0883	Shared
B1_0884	Shared
B1_1275	Not shared
B1_1277	Not shared
B1_1278	Not shared
B1_1294	Shared
B1_1296	Shared
B1_1343	Shared
B1_1795	Shared
B. longum subsp. infantis core genes	Sharing with others bifidobacterial species
ACJ51545.1	Shared
ACJ53225.1	Not shared
ACJ52470.1	Shared
ACJ52099.1	Shared
ACJ51227.1	Shared
ACJ52098.1	Not shared
ACJ53071.1	Not shared
ACJ51238.1	Not shared
ACJ51551.1	Not shared
ACJ51549.1	Shared
ACJ53072.1	Not shared
ACJ52052.1	Shared
ACJ53073.1	Shared
ACJ51151.1	Not shared
ACJ53179.1	Shared
ACJ52471.1	Shared
ACJ51149.1	Not shared
ACJ51552.1	Shared
ACJ53224.1	Shared
ACJ51550.1	Not shared
ACJ51553.1	Shared
ACJ52096.1	Not shared
ACJ52097.1	Not shared
ACJ51554.1	Shared
ACJ51425.1	Not shared
ACJ51673.1	Not shared
ACJ53183.1	Shared
ACJ53406.1	Shared
ACJ52932.1	Shared
ACJ52100.1	Not shared
ACJ52095.1	Not shared
ACJ51226.1	Not shared
ACJ53416.1	Shared
ACJ53415.1	Shared
ACJ51154.1	Shared
ACJ51426.1	Shared
ACJ51156.1	Shared
ACJ53417.1	Shared
ACJ51155.1	Shared
ACJ51158.1	Not shared
ACJ51157.1	Shared
ACJ51374.1	Shared
ACJ51159.1	Not shared
ACJ51153.1	Not shared
ACJ53414.1	Not shared
ACJ53419.1	Not shared
ACJ53418.1	Shared
ACJ51575.1	Shared
ACJ51984.1	Shared
ACJ51567.1	Not shared
ACJ51985.1	Shared
ACJ53244.1	Shared
ACJ51983.1	Shared
B. longum subsp. suis core genes	Sharing with others bifidobacterial species
AIF90321.1	Shared
AIF90322.1	Shared
SDO34397.1	Shared
SDO30658.1	Not shared
AIF89665.1	Shared

## Sheet: Table S4
Table S4. B. longum type strains carbohydrate growth assays through monitoring of optical density
B. longum type strains	D(x)-Xylose	Maltose	FOS	Maltodextrin	Maltotriose	Amylopectin	Pullulan	2'-FL	3'-SL	Starch
B. longum subsp. infantis ATCC15697	0.362833	0.896	0.7835	0.301	0.55	0	0	0.56	0.623	0.55
B. longum subsp. longum DSM20219	0.597	0.823	0.8785	0.935	0.69	0	0.21	0	0.23	0.61
B. longum subsp. suis Su859	0.6715	0.959	0.292	1.11	0.0191111	0	0.549778	0	0.227	0

## Sheet: Table S5
Table S5. Native and putative alien genes of B. longum strains
B. longum strains	Native genes (%)	Putative alien genes (%)
Bifidobacterium longum 108B	82.8	17.2
Bifidobacterium longum 134B	81.5	18.5
Bifidfobacterium longum 1B	83.4	16.6
Bifidfobacterium longum 20B	78.3	21.7
Bifidfobacterium longum 359B	75.1	24.9
Bifidfobacterium longum 3B	78.3	21.7
Bifidfobacterium longum 458B	77.5	22.5
Bifidfobacterium longum 67B	76.9	23.1
Bifidobacterium longum subsp. infantis CCUG 52486	72.5	27.5
Bifidobacterium longum subsp. infantis 157F	76.7	23.3
Bifidobacterium longum 1897B	74.3	25.7
Bifidobacterium longum APC1503	75.3	24.7
Bifidobacterium longum APC1465	75	25
Bifidobacterium longum subsp. longum MCC10116	74.4	25.6
Bifidobacterium longum subsp. longum MCC10096	75.5	24.5
Bifidobacterium longum subsp. longum MCC10070	74.1	25.9
Bifidobacterium longum subsp. longum MCC10068	79.9	20.1
Bifidobacterium longum subsp. longum MCC10043	77.4	22.6
Bifidobacterium longum subsp. longum MCC10015	72.3	27.7
Bifidobacterium longum subsp. longum MCC10126	73.2	26.8
Bifidobacterium longum DSM 20219	77.7	22.3
Bifidobacterium longum subsp. infantis ATCC 15697	69.4	30.6
Bifidobacterium longum subsp. infantis TPY12-1	74.2	25.8
Bifidobacterium longum subsp. infantis 1888B	70.6	29.4
Bifidobacterium longum subsp. infantis UBBI-01	72.2	27.8
Bifidobacterium longum subsp. infantis BI-G201	72.8	27.2
Bifidobacterium longum subsp. infantis NCTC13219	69.4	30.6
Bifidobacterium longum subsp. infantis 4	75.4	24.6
Bifidobacterium longum subsp. infantis JG_Bg463	69.4	30.6
Bifidobacterium longum subsp. infantis LH_666	72.8	27.2
Bifidobacterium longum subsp. infantis LH_23	72.3	27.7
Bifidobacterium longum subsp. infantis LH_664	72.9	27.1
Bifidfobacterium longum 2005B	75.6	24.4
Bifidfobacterium longum 2074B	78.8	21.2
Bifidfobacterium longum 209B	80.9	19.1
Bifidobacterium longum subsp. longum JDM301	79.3	20.7
Bifidobacterium longum BXY01	76.3	23.7
Bifidobacterium longum subsp. suis_LMG 21814	81.8	18.2
Bifidobacterium longum subsp. suis_BSM11-5	78.3	21.7
Bifidobacterium longum APC1461	76.3	23.7
Bifidobacterium longum UMA026	77.6	22.4
Bifidobacterium longum Su859	79.5	20.5

## Sheet: Table S6
Table S6. Native and putative alien genes of bifidobacterial type strains
Bifidobacterial type strains	Native genes (%)	Putative alien genes (%)
Bifidobacterium actinocoloniiforme DSM22766	89.1	10.9
Bifidobacterium adolescentis ATCC15703	87.7	12.3
Bifidobacterium aemilianum DSM104956	93.9	6.1
Bifidobacterium aesculapii DSM26737	82.6	17.4
Bifidobacterium angulatum DSM20098	91.8	8.2
Bifidobacterium animalis subsp. animalis ATCC25527	95.8	4.2
Bifidobacterium animalis subsp. lactis DSM10140	94.8	5.2
Bifidobacterium anseris LMG30189	90.7	9.3
Bifidobacterium apri DSM100238	92	8
Bifidobacterium aquikefiri LMG28769	93.3	6.7
Bifidobacterium asteroides PRL2011	88.8	11.2
Bifidobacterium avesanii DSM100685	87.8	12.2
Bifidobacterium biavatii DSM23969	80.5	19.5
Bifidobacterium bifidum PRL2010	90.8	9.2
Bifidobacterium bohemicum DSM22767	88.6	11.4
Bifidobacterium bombi DSM19703	92.3	7.7
Bifidobacterium boum LMG10736	89.2	10.8
Bifidobacterium breve DSM20213	79.8	20.2
Bifidobacterium callimiconis LMG30938	83.6	16.4
Bifidobacterium callitrichidarum DSM103152	70.7	29.3
Bifidobacterium callitrichos DSM23973	82.1	17.9
Bifidobacterium canis DSM105923	85.8	14.2
Bifidobacterium castoris LMG30937	83.7	16.3
Bifidobacterium catenulatum subsp. catenulatum DSM16992	89.1	10.9
Bifidobacterium catenulatum subsp. kashiwanohense DSM21854	83	17
Bifidobacterium catulorum DSM103154	89.3	10.7
Bifidobacterium cebidarum LMG31469	88.8	11.2
Bifidobacterium choerinum LMG10510	89.9	10.1
Bifidobacterium commune R-52791	95.3	4.7
Bifidobacterium coryneforme LMG18911	95.3	4.7
Bifidobacterium criceti LMG30188	89.6	10.4
Bifidobacterium crudilactis LMG23609	94.7	5.3
Bifidobacterium cuniculi LMG10738	75.1	24.9
Bifidobacterium dentium LMG11045	90.3	9.7
Bifidobacterium dolichotidis LMG30941	97.3	2.7
Bifidobacterium eulemuris DSM100216	84.6	15.4
Bifidobacterium felsineum DSM103139	90.5	9.5
Bifidobacterium gallicum DSM20093	92.1	7.9
Bifidobacterium goeldii LMG30939	85.6	14.4
Bifidobacterium hapali DSM100202	88	12
Bifidobacterium imperatoris LMG30297	76.8	23.2
Bifidobacterium indicum DSM20214	95.7	4.3
Bifidobacterium italicum LMG30187	86.1	13.9
Bifidobacterium jacchi DSM103362	86.6	13.4
Bifidobacterium lemurum DSM28807	83.9	16.1
Bifidobacterium leontopitheci LMG31471	79.8	20.2
Bifidobacterium longum subsp. infantis ATCC15697	70.2	29.8
Bifidobacterium longum subsp. longum JCM1217	76.8	23.2
Bifidobacterium longum subsp. suis LMG21814	80.8	19.2
Bifidobacterium magnum LMG11591	91.5	8.5
Bifidobacterium margollesii LMG30296	84.5	15.5
Bifidobacterium merycicum LMG11341	85.3	14.7
Bifidobacterium minimum LMG11592	91.9	8.1
Bifidobacterium mongoliense DSM21395	89.2	10.8
Bifidobacterium moukalabense DSM27321	88.8	11.2
Bifidobacterium myosotis DSM100196	81.5	18.5
Bifidobacterium parmae LMG30295	83.6	16.4
Bifidobacterium porcinum LMG21689	90.4	9.6
Bifidobacterium primatium DSM100687	89.7	10.3
Bifidobacterium pseudocatenulatum DSM20438	89.3	10.7
Bifidobacterium pseudolongum subsp. globosum DSM20092	90.1	9.9
Bifidobacterium pseudolongum subsp. pseudolongum LMG11571	89	11
Bifidobacterium psychraerophilum LMG21775	92.2	7.8
Bifidobacterium pullorum subsp. gallinarum CACC514	81.1	18.9
Bifidobacterium pullorum subsp. pullorum DSM20433	85.8	14.2
Bifidobacterium pullorum subsp. saeculare DSM6531	81.2	18.8
Bifidobacterium ramosum DSM100688	86.4	13.6
Bifidobacterium reuteri DSM23975	85.9	14.1
Bifidobacterium rousetti DSM106027	79	21
Bifidobacterium ruminantium LMG21811	86.7	13.3
Bifidobacterium saguini DSM23967	73.9	26.1
Bifidobacterium samirii LMG30940	84	16
Bifidobacterium scaligerum DSM103140	84.4	15.6
Bifidobacterium scardovii DSM13734	78.2	21.8
Bifidobacterium simiarum DSM103153	83.9	16.1
Bifidobacterium stellenboschense DSM23968	88.6	11.4
Bifidobacterium subtile LMG11597	89.6	10.4
Bifidobacterium thermacidophilum LMG21395	92.2	7.8
Bifidobacterium thermophilum RBL67	90.4	9.6
Bifidobacterium tibiigranuli DSM108414	90.5	9.5
Bifidobacterium tissieri DSM100201	84.9	15.1
Bifidobacterium tsurumiense JCM13495	94.9	5.1
Bifidobacterium vansinderenii LMG30126	79	21
Bifidobacterium vespertilionis DSM106025	83.1	16.9
Bifidobacterium xylocopae DSM104955	88.8	11.2

## Sheet: Table S7
Table S7. B. longum subsp. infantis potential donor genera
Query	Subject	Bifidobacterial donor	Identity	e-value	Non-bifidobacterial donor	Identity	e-value
2	IS256 family transposase	Bifidobacterium breve	92.5	0x1.84ffc7c55e859p-162	Enterococcus	81.1	0x1.668aa8ef15663p-138
4	glycoside hydrolase family 3 C-terminal domain-containing protein	Bifidobacterium breve	94.8	0x1.613d7ed135b0dp-175	Cellulomonas	65.5	0x1.5560fc823d35ep-106
5	YdcP family protein	Bifidobacterium breve	85.5	0x1.d58dee65757cfp-108	Clostridioides	86.7	0x1.678671cfd58b6p-108
6	transposase	Bifidobacterium breve	91.2	0x1.40f36f3bc6a6ap-109	Enterococcus	71.2	0x1.fdef76c516b31p-75
10	tyrosine-type recombinase/integrase	Bifidobacterium breve	97.1	0x1.ea735432f919ap-93	Blautia	89.4	0x1.4716e3dbf1025p-72
11	DUF1906 domain-containing protein	Bifidobacterium adolescentis	99.4	0x1.bac6312fb190ap-272	Peptidiphaga	54.1	0x1.7537935af0a86p-130
14	IS1249 family transposase				Collinsella	80.3	0x1.2021eb5760ca3p-78
15	IS256 family transposase	Bifidobacterium catenulatum	98.5	0x1.17699dc4a9527p-741	Enterococcus	87.8	0x1.125417b568c6p-657
16	tyrosine-type recombinase/integrase	Bifidobacterium breve	90.5	0x1.a8f56764a18b6p-161	Blautia	87.9	0x1.4c4da64a365dbp-141
17	site-specific integrase	Bifidobacterium bifidum	94.4	0x1.43084889c5d55p-166	Paeniclostridium	68.5	0x1.684e2cca57024p-113
18	type IV secretory system conjugative DNA transfer family protein	Bifidobacterium vespertilionis	93.8	0x1.8fbe3f3940aa3p-55
19	DNA (cytosine-5-)-methyltransferase				Atopobium	84	0x1.9efa571dfcc41p-50
28	DUF2156 domain-containing protein	Bifidobacterium breve	87.7	0x0p+0	Streptococcus	91	0x1.9a9958820c4c7p-806
72	DEAD/DEAH box helicase	Bifidobacterium breve	90.5	0x1.3ee6eda394eecp-811	Staphylococcus	39	0x1.187bde340506dp-266
74	DUF3841 domain-containing protein	Bifidobacterium breve	90.4	0x1.6e32eddadf97cp-387
80	AraC family transcriptional regulator	Bifidobacterium breve	99.3	0x1.683e20cf06603p-540	Clostridia	75.1	0x1.78c033d8cef67p-396
82	helix-turn-helix transcriptional regulator	Bifidobacterium breve	80.4	0x1.d1a76aa95b952p-39
104	MFS transporter	Bifidobacterium breve	99	0x1.b7cc28f7d64a7p-712	Lactobacillus	52.9	0x1.086e4c1a4a241p-287
112	nucleotidyltransferase domain-containing protein	Bifidobacterium breve	61.6	0x1.918a8dc47bebp-245
125	class I SAM-dependent methyltransferase				Lactobacillus	50.7	0x1.43721cbf693fbp-119
134	FAD-dependent oxidoreductase	Bifidobacterium catenulatum	91.8	0x1.2e246a305b9c4p-75	Slackia	66.7	0x1.196ecd770f364p-41
136	ATP-binding protein				Actinomyces	74.1	0x1.b17cf320bc738p-183
139	ATP-binding protein	Bifidobacterium bifidum	100	0x1.448e9a6a62563p-255	Adlercreutzia	80.3	0x1.d8cb617afeed5p-202
160	ABC transporter ATP-binding protein	Bifidobacterium coryneforme	63.9	0x1.bd24eaabfbfafp-336	Devriesea	79.9	0x1.a7f9a23c021f1p-433
162	class E sortase	Bifidobacterium breve	55.5	0x1.87b63a281fe1dp-367	Cellulomonas	45.6	0x1.449afa44f9e4ap-89
163	ATP-grasp domain-containing protein	Bifidobacterium breve	85.8	0x1.66b299f57b7dbp-593	Magnetospirillum	39.8	0x1.395a1929dba3ap-62
165	AAA family ATPase	Bifidobacterium samirii	57.5	0x1.19c7f2346e3acp-201	Gordonibacter	60.7	0x1.bb8e2130567ffp-328
169	molecular chaperone
172	site-specific DNA-methyltransferase, partial	Bifidobacterium myosotis	70.8	0x1.0b33c7b76e924p-34
183	VRR-NUC domain-containing protein	Bifidobacterium breve	88	0x1.a65666e5be006p-129	Selenomonas	51.3	0x1.cde0041ea9065p-44
184	ABC transporter permease	Bifidobacterium breve	96.8	0x1.2e84171fb4b49p-538	Glutamicibacter	50.8	0x1.3ac195c4124bp-196
185	dTDP-glucose 4,6-dehydratase	Bifidobacterium bifidum	98.2	0x1.b96ca0846ec51p-660	Parolsenella	80.6	0x1.140896046e4bep-548
186	phage protein Gp19/Gp15/Gp42	Bifidobacterium stellenboschense	69.9	0x1.70ee6bf9d4a7fp-140	Schaalia	44.8	0x1.a441c8e937e62p-67
187	transposase	Bifidobacterium bifidum	94.7	0x1.2db50f630785bp-143	Collinsella	61.1	0x1.ec2524c84527bp-84
189	glycosyltransferase	Bifidobacterium vansinderenii	48.1	0x1.69aec99c22b37p-214	Marvinbryantia	46	0x1.b45c4ff573494p-188
190	helix-turn-helix domain-containing protein	Bifidobacterium breve	99.4	0x1.60686dc4007b6p-299	Lentzea	37.6	0x1.a84622b2bc983p-72
191	single-stranded DNA-binding protein	Bifidobacterium breve	95.9	0x1.353454ad881dbp-339	Corynebacterium	54.6	0x1.eaabd21e2269bp-154
193	HNH endonuclease	Bifidobacterium scaligerum	57.6	0x1.f19364a3926d6p-125	Microbacterium	54.1	0x1.6c54dd0e1eb4cp-66
195	WhiB family transcriptional regulator	Bifidobacterium myosotis	54.8	0x1.e1631a156b847p-61	Neoactinobaculum	53	0x1.fd65f6dae44cfp-58
196	peptidoglycan-binding protein	Bifidobacterium felsineum	76.7	0x1.3adb4790d3e7ep-149	Brevibacterium	47.9	0x1.c1b63555334f1p-64
197	transposase	Bifidobacterium minimum	72.4	0x1.b985ecc884b3bp-67
198	ABC transporter ATPase				Streptococcus	57.6	0x1.4f0b29fc5a9c7p-259
199	IS3 family transposase	Bifidobacterium breve	94	0x1.f09b1d07aa85ap-454	Enterorhabdus	38.1	0x1.5a4fe6f9b1e2fp-134
200	PrgI family protein	Bifidobacterium breve	87	0x1.398471058912ap-144	Arthrobacter	43	0x1.17444063be309p-51
201	aromatic amino acid DMT transporter YddG	Bifidobacterium breve	98.1	0x1.34ff647b6022cp-578	Enterococcus	59.2	0x1.c52b60060443ep-265
203	ABC transporter permease				Nocardioides	39.4	0x1.29f3c20a9eb45p-55
204	taste receptor type 2 member 4	Bifidobacterium breve	99.1	0x1.f67aa95ad775ep-194
207	Fic family protein	Bifidobacterium breve	98.4	0x1.7677872d0ef2ap-478	Propionibacterium	51.6	0x1.3519fcde856f6p-153
209	gallidermin/nisin family lantibiotic				Actinomyces	77.3	0x1.961b2ae6549bbp-40
210	response regulator transcription factor				Streptococcus	84.9	0x1.0ea88db574484p-339
211	LacI family DNA-binding transcriptional regulator				Enterococcus	47.4	0x1.14ecb1948204ep-133
213	tandem-95 repeat protein	Bifidobacterium breve	59.1	0x1.6a377589713ep-321	Microbacterium	28.9	0x1.1736922b415adp-61
214	permease	Bifidobacterium dentium	54	0x1.4b763adce7a21p-42
215	preprotein translocase subunit SecG	Bifidobacterium breve	85	0x1.f0b05210f1d8cp-100	Curtobacterium	61.5	0x1.3fb230a542765p-62
217	cell division protein FtsK	Bifidobacterium myosotis	61.1	0x0p+0	Pseudoclavibacter	37.8	0x1.263799a7307abp-52
218	GNAT family N-acetyltransferase				Lachnospiraceae	91.2	0x1.c3bf3a864ae63p-242
220	IS5 family transposase	Bifidobacterium breve	85.5	0x1.0b9c46dc7a467p-208	Paraburkholderia	60.8	0x1.10fe3ce3b011p-145
221	transposase
223	bifunctional reductase RibD	Bifidobacterium tissieri	54.4	0x1.ea4974805938p-368		72.1	0x1.877f920ee6f99p-531
229	cell division protein FtsZ
230	response regulator transcription factor	Bifidobacterium breve	94	0x1.70f760e54ba13p-336	Antricoccus	31.4	0x1.1566afe9d6735p-49
234	type IV secretion system protein	Bifidobacterium aerophilum	62.7	0x1.0da32665a064dp-322	Gulosibacter	43.2	0x1.427c31dbf980bp-152
237	VOC family protein				Ruminoccoccus	73.6	0x1.936b4ca2ed4e8p-169
240	transposase				Eggerthella	47.9	0x1.38607b193bb5p-286
242	preprotein translocase subunit SecE	Bifidobacterium breve	73.3	0x1.2a414797738e4p-53
243	alpha/beta hydrolase				Clostridium	93.9	0x1.95ae5f214b1afp-423
244	C40 family peptidase	Bifidobacterium pseudocatenulatum	78.4	0x1.90f49bb7c9e36p-75
245	CrcB family protein	Bifidobacterium breve	99.4	0x1.ec877b075123bp-632
246	DUF559 domain-containing protein	Bifidobacterium tibiigranuli	43.4	0x1.e6048556f134ep-183
247	transcriptional regulator	Bifidobacterium breve	62.5	0x1.7fe81c8ca6886p-47
250	ABC transporter permease	Bifidobacterium breve	95.2	0x1.a86dc70a0e178p-758	Peptoniphilus	63.4	0x1.326c001817626p-489
251	antitoxin VbhA family protein	Bifidobacterium breve	98.4	0x1.9c1540a127fap-82
252	ABC transporter ATP-binding protein	Bifidobacterium breve	99	0x1.cd762082e064fp-543	Eggerthella	76	0x1.ca7a1c8032fbep-397
253	MFS transporter				Lactobacillus	43.9	0x1.fa9bc263ff5dcp-285
255	IS3-like element ISBlo1family transposase	Bifidobacterium scardovii	91.4	0x1.36ffe6e10cfe6p-806	Olsenella	58.5	0x1.068762ffcfa2ap-409
256	riboflavin synthase					65.9	0x1.2fb159b697d86p-245
257	flavodoxin domain-containing protein				Sporolactobacillus	51.1	0x1.5c37d87cd3ab1p-111
258	ATP-binding protein	Bifidobacterium adolescentis	64.4	0x1.904ec5fb79fcbp-324	Paeniclostridium	98.7	0x1.8c80e6338af8p-891
261	aminotransferase class IV				Eggerthella	66.7	0x1.8b17cfa8f5a05p-300
262	IS30 family transposase	Bifidobacterium pseudocatenulatum	87.7	0x1.011b21430cb3ep-589	Enterococcus	80.7	0x1.0c2a262261d07p-549
263	IS30 family transposase	Bifidobacterium breve	93.9	0x1.acd7339001a38p-661	Enterococcus	93.3	0x1.2856385d56b74p-657
264	MFS transporter
266	Flp pilus assembly protein TadB	Bifidobacterium breve	68.5	0x1.77efdf8ec343cp-191	Paeniclostridium	90.9	0x1.c47d9598194adp-370
267	helix-turn-helix domain-containing protein	Bifidobacterium bifidum	81.5	0x1.54688c5a0ba24p-195	Collinsella	74.2	0x1.3456076785dacp-102
270	IS30 family transposase	Bifidobacterium bifidum	97.6	0x1.b42df7e01cab5p-691	Enterococcus	95.9	0x1.03c86c51f8d3ap-676
271	LysM peptidoglycan-binding domain-containing protein	Bifidobacterium breve	98.5	0x1.67730b7ca3028p-786	Collinsella	42.9	0x1.70d6a4e6c06cbp-203
272	DUF488 domain-containing protein	Bifidobacterium bifidum	83.6	0x1.50e15648919e6p-168	Nonomuraea	66.1	0x1.0249a64e389f1p-116
273	adenine-specific methyltransferase EcoRI family protein				Lachnospiraceae	36.2	0x1.11cb36eeab746p-98
274	cell surface protein	Bifidobacterium callitrichos	47.2	0x1.796da715d1fbbp-56	Varibaculum	40	0x1.6d01ac71b962ap-47
276	metallopeptidase family protein	Bifidobacterium bifidum	66.2	0x1.912e5f642f425p-65	Coriobacteriia	48.7	0x1.4db77036c6de4p-37
277	site-specific integrase	Bifidobacterium saguini	71.5	0x1.724b3d2348e1bp-588	Clostridium	33.3	0x1.c3553ce31310cp-35
279	6,7-dimethyl-8-ribityllumazine synthase	Bifidobacterium ramosum	70.2	0x1.1c6d2995976ddp-182	Streptococcus	85.7	0x1.ceb56d734c5d6p-227
281	ATP-grasp domain-containing protein				Lactobacillus	47.5	0x1.355db1e6d0538p-263
282	tyrosine-type recombinase/integrase	Bifidobacterium breve	52.7	0x1.47cf61caf0daep-316
284	lactococcin 972 family bacteriocin
285	heme ABC exporter ATP-binding protein CcmA	Bifidobacterium avesanii	75.9	0x1.00e2e301983adp-78	Actinomyces	77.6	0x1.1ed7cb2631a5ep-379
286	ABC transporter ATP-binding protein	Bifidobacterium moukalabense	95.7	0x1.a552e7c354b69p-509	Actinomyces	52.7	0x1.a0bed30e70432p-520
287	Abi family protein	Bifidobacterium breve	99.6	0x1.160c52cccb5dbp-452	Olsenella	59	0x1.0af9496a3c6fcp-237
288	heavy metal-binding domain-containing protein				Actinotignum	75.9	0x1.bc1f27f4e7935p-126
289	pyridoxal phosphate-dependent aminotransferase	Bifidobacterium breve	49.8	0x1.67b7c6ec1dc82p-731	Enterococcus	81	0x1.065c3f7851196p-625
291	response regulator transcription factor	Bifidobacterium breve	96.8	0x1.be892a0f9e0a2p-397	Olsenella	57.3	0x1.76ea89ea2ce6dp-208
292	lantibiotic immunity ABC transporter MutE/EpiE family permease subunit				Firmicutes	79.4	0x1.6e770a261228cp-371
294	phosphoribosyltransferase	Bifidobacterium callitrichos	47.9	0x1.96f3bfa630195p-238
295	ATP-binding cassette domain-containing protein	Bifidobacterium myosotis	83.4	0x1.45772010d51a1p-228	Microbacterium	60.4	0x1.9acc2bafa073cp-159
296	helix-turn-helix domain-containing protein	Bifidobacterium breve	56.2	0x1.aed8f65488441p-50
297	reverse gyrase				Raoultibacter	47.9	0x1.0e65297f9bedep-178
298	helix-turn-helix transcriptional regulator	Bifidobacterium adolescentis	97	0x1.86e47c20a5bc6p-684
299	ATP-grasp domain-containing protein				Lactobacillus	64.6	0x1.3ddb43b7e8896p-508			0	0
300	acyltransferase family protein	Bifidobacterium bifidum	99	0x1.676857eefeaa3p-703	Clostridium	41.9	0x1.42d1909a852fep-45				0
301	carbohydrate ABC transporter substrate-binding protein	Bifidobacterium breve	98.5	0x1.b334904a49c6ep-870	Paeniclostridium	60.9	0x1.cad7476a1b29ep-414
302	membrane lipoprotein lipid attachment site-containing protein				Leifsonia	47.7	0x1.8e51cad80756bp-65
304	DJ-1/PfpI family protein				Streptococcus	83.8	0x1.bc1ae4e6799cep-310
305	nucleotidyltransferase substrate binding protein	Bifidobacterium breve	42.7	0x1.7a3ee184eafccp-224	Olsenella	67.2	0x1.f93237bda993cp-152
306	VOC family protein				Blautia	97.4	0x1.06d00659465c6p-267
307	TfoX/Sxy family protein	Bifidobacterium breve	94.7	0x1.8a0b92d139b1dp-117	Lachnoclostridium	61	0x1.ec26344122c28p-58
309	DUF4862 domain-containing protein				Salmonella	42.7	0x1.7b4be6191be4dp-38
311	CHAP domain-containing protein	Bifidobacterium callitrichidarum	57.1	0x1.78a782c5a8be2p-224
313	cytochrome C oxidase subunit IV	Bifidobacterium breve	63.4	0x1.5f25aaeee52ffp-345	Actinomyces	56.5	0x1.0b200491e38a4p-199
315	peptidoglycan-binding protein	Bifidobacterium breve	93.8	0x1.f1a1a4c4d4153p-642	Limosilactobacillus	100	0x1.73abb0bd5504ap-412
316	lanthionine synthetase C family protein				Actinomyces	57.1	0x1.cdd0262da43bdp-412
317	PD-(D/E)XK nuclease family protein	Bifidobacterium breve	97.8	0x1.52abf6f877d7cp-447	Blautia	88.1	0x1.9700c227a66acp-654
318	DUF2318 domain-containing protein	Bifidobacterium breve	44.6	0x1.0bdf29df6d19bp-747	Lactobacillus	87.9	0x1.53e364879ce6bp-673
320	pyridoxal phosphate-dependent aminotransferase				Streptococcus	59.5	0x1.4487319bcbfc7p-415
321	beta-galactosidase trimerization domain-containing protein, partial
322	SdpI family protein	Bifidobacterium callitrichidarum	72.8	0x1.fa83b2dc567fdp-85
323	type II toxin-antitoxin system YafQ family toxin	Bifidobacterium breve	93.1	0x1.0a6ed1ba82249p-158	Eggerthellaceae	53.2	0x1.d337087f7eeb8p-81
324	ATP-binding cassette domain-containing protein	Bifidobacterium breve	58.7	0x1.452ba4edf7a9bp-485	Peptoniphilus	85.1	0x1.dcd47224187f6p-375
325	ABC transporter permease	Bifidobacterium dentium	72.8	0x1.5caf3343cae77p-81
326	CHAP domain-containing protein	Bifidobacterium pseudocatenulatum	82.9	0x1.1cd6a8b12de75p-42
330	site-specific integrase	Bifidobacterium scaligerum	99	0x1.38176a134451fp-231	Pseudonocardia	37.8	0x1.034a7ece5d893p-52
331	DNA-binding protein, partial	Bifidobacterium bifidum	46.6	0x1.142222309268p-366	Megasphaera	40.9	0x1.ee34c03ab24dbp-324
333	helix-turn-helix domain-containing protein
335	PIN domain-containing protein	Bifidobacterium breve	86.7	0x1.c8fb7a3cba8fbp-343	Gulosibacter	41.1	0x1.58ec4e257b317p-103
339	ATP-grasp domain-containing protein				Lactiplantibacillus	46.6	0x1.efc11b15d9f03p-290
340	ATP-binding cassette domain-containing protein				Tropheryma	49	0x1.1093b5c489157p-135
342	N-acetylmannosamine-6-phosphate 2-epimerase	Bifidobacterium callitrichidarum	88.2	0x1.795b4e8f927fp-354	Gleimia	77.1	0x1.1e4a8762eaab5p-312
344	M23 family metallopeptidase				Lactobacillus	100	0x1.77a06180fee4ep-332
347	helix-turn-helix domain-containing protein	Bifidobacterium breve	99.3	0x1.49e3da9dee33fp-188	Holdemanella	96.2	0x1.77bd018ee41fep-318
350	Rrf2 family transcriptional regulator	Bifidobacterium breve	68.4	0x1.29c0ef6a2e2fdp-204	Paraeggerthella	56.3	0x1.4758c9563446fp-114
352	FIVAR domain-containing protein	Bifidobacterium saguini	41.7	0x1.07f2c88f63277p-97
353	bifunctional 3,4-dihydroxy-2-butanone-4-phosphate synthase/GTP cyclohydrolase II				Coprococcus	82	0x1.568fed72d4b5p-645
354	NisI/SpaI family lantibiotic immunity lipoprotein				Clostridioides	68.4	0x1.f950120493909p-345
356	glycosyltransferase family 39 protein	Bifidobacterium callitrichos	99.7	0x1.b7a3f55997aefp-107	Lactobacillus	47.8	0x1.1448242843b8dp-64
358	MFS transporter				Lactobacillus	52.7	0x1.29a3fb0c53802p-349
359	histidine kinase	Bifidobacterium callitrichos	77.1	0x1.1033c4990dfc9p-326
360	histidine kinase	Bifidobacterium catenulatum	39.9	0x1.e8147e80e955bp-713
361	N-acetylmannosamine-6-phosphate 2-epimerase				Arcanobacterium	73.4	0x1.68a1a6cbdfe28p-293
362	IS1249 family transposase, partial	Bifidobacterium tissieri	68.5	0x1.b6d659fd86a1p-639	Collinsella	97.5	0x1.490b8940745b5p-456
363	methyltransferase				Actinomyces	39.9	0x1.17cbe9363146fp-193
365	C40 family peptidase				Flaviflexus	53.5	0x1.5fcd3f8828d66p-37
367	IS21 family transposase	Bifidobacterium bifidum	91.6	0x1.0bd3cca06f3dep-143	Enterococcus	54.8	0x1.ae08f5234bc7p-99
369	site-specific integrase	Bifidobacterium breve	97.4	0x1.2bcb0a105e262p-803
370	NAD(+)/NADH kinase	Bifidobacterium breve	91.6	0x1.2dbdc9cec11acp-683	Enterococcus	73.7	0x1.5349bacfb0eb1p-318
371	tyrosine-type recombinase/integrase	Bifidobacterium breve	97.2	0x1.573eb246d63e3p-845	Paeniclostridium	100	0x1.1b661a1d79d3cp-114
374	response regulator transcription factor				Saccharomonospora	46.2	0x1.c72071752aa73p-48
375	SDR family NAD(P)-dependent oxidoreductase	Bifidobacterium breve	88.4	0x1.5d3fc5bb50963p-405	Oceanobacillus	41.9	0x1.94c369723b658p-62
376	ATP-binding cassette domain-containing protein	Bifidobacterium breve	70.7	0x1.c1d1a7222e378p-391	Rothia	78.6	0x1.74b6553416b4bp-316
377	ATP-binding protein				Microbacterium	31.6	0x1.b51a240adff45p-193
378	ATP-binding protein	Bifidobacterium breve	98.2	0x1.2663c46fb8415p-68	Clostridioides	88.4	0x1.7a75ee9c6878ap-83
379	DNA cytosine methyltransferase	Bifidobacterium myosotis	59.8	0x1.1d8a2aec6cb68p-492	Isoptericola	51.9	0x1.2c36018468218p-197
380	PHP domain-containing protein	Bifidobacterium biavatii	60.7	0x1.589973a61d35dp-453	Cellulosimicrobium	28.6	0x1.a02476da83b87p-397
381	alkaline phosphatase family protein	Bifidobacterium breve	91.8	0x1.c038aab170229p-515	Frondihabitans	58.6	0x1.acafbeeaf3fdp-253
382	MFS transporter	Bifidobacterium indicum	77.9	0x1.227e64256c286p-419	Lactobacillus	45.2	0x1.47e1fe21cbcbbp-304
383	helix-turn-helix domain-containing protein	Bifidobacterium ruminantium	99.7	0x1.52add1ba7bf1bp-64
385	aldo/keto reductase family protein				Hungatella	79.5	0x1.3a2a04114bf54p-82
386	helix-turn-helix transcriptional regulator	Bifidobacterium catulorum	72.2	0x1.030f79cc22269p-432	Streptococcus	40	0x1.adf81c0152bbep-66
390	ABC transporter permease				Microlunatus	62.8	0x1.0a90c87cd0c74p-387
394	DNA (cytosine-5-)-methyltransferase				Coriobacteriales	35.6	0x1.465192751e586p-84
395	site-specific DNA-methyltransferase	Bifidobacterium breve	97.5	0x1.dbb2c801edfddp-563	Mycolicibacterium	64.2	0x1.b93c207f497efp-201
396	acylphosphatase	Bifidobacterium breve	72.2	0x1.9f0dce6f02a6dp-92	Andreprevotia	56	0x1.b330eeacdd6aap-47
397	HNH endonuclease	Bifidobacterium breve	99.7	0x1.061733a950946p-375	Corynebacterium	52.5	0x1.31ed4362f64a1p-110
398	Fic family protein				Enterococcus	96.1	0x1.a049886ea9ce2p-629
402	ATP-binding cassette domain-containing protein	Bifidobacterium eulemuris	96.7	0x1.bcf482c3f133dp-249	Cellulosimicrobium	47.4	0x1.24e2d2f57489cp-139
404	DNA-protecting protein DprA	Bifidobacterium breve	99.8	0x1.9b42b62b3c5e3p-636	Luteimicrobium	56.1	0x1.b34c37522e51cp-227
405	ROK family protein	Bifidobacterium mongoliense	98.9	0x1.0378895634ac4p-416	Peptoniphilus	60.5	0x1.325d440b9d628p-311
410	DNA-deoxyinosine glycosylase				Collinsella	55.2	0x1.2f3375522b2fbp-137
412	ABC transporter ATP-binding protein				Curtobacterium	53	0x1.947ba8dba2eedp-436
413	helix-turn-helix transcriptional regulator				Eggerthellaceae	99.2	0x1.292da30b854a8p-487
414	ROK family protein				Gleimia	60	0x1.d4a7720913b69p-205
415	ATP-binding cassette domain-containing protein				Tessaracoccus	55.3	0x1.8beb3a3dcbe61p-207
416	ABC transporter permease	Bifidobacterium breve	36.7	0x1.44f9e199cadf2p-496	Actinomyces	30.4	0x1.075e604caad27p-87
417	LPXTG cell wall anchor domain-containing protein	Bifidobacterium choerinum	44.4	0x0p+0
418	lantibiotic immunity ABC transporter MutG family permease subunit				Clostridioides	76.1	0x1.2198a1b077367p-341
419	FIVAR domain-containing protein	Bifidobacterium saguini	95.7	0x1.745d5b5148b6fp-104
420	IS3 family transposase	Bifidobacterium breve	99.8	0x1.77c481c3192ap-167	Caulobacter	67.8	0x1.1a7ae092fe2e4p-83
423	lactococcin 972 family bacteriocin	Bifidobacterium callitrichos	76.4	0x1.e130da61bc93ap-192	Lysinibacillus	50.9	0x1.564ceb943b1b8p-59
424	ParB/RepB/Spo0J family partition protein	Bifidobacterium breve	70.8	0x1.26d05a30aa05fp-859	Actinotalea	60.1	0x1.019361c2970f6p-125
427	MFS transporter				Lactobacillus	54.3	0x1.83784f84949a6p-399
428	IS1 family transposase	Bifidobacterium vansinderenii	76.2	0x1.610dd05c7d0dcp-406	Paeniglutamicibacter	47	0x1.f038c6ccb94a1p-165
430	site-specific DNA-methyltransferase	Bifidobacterium myosotis	99.5	0x1.2c081df138e5ep-433	Mycolicibacterium	65.3	0x1.17b48125048f2p-318
431	pyridoxamine 5'-phosphate oxidase family protein				Bacteroides	97.2	0x1.b8fae4ed80591p-250
434	IS256 family transposase				Enterococcus	79.1	0x1.a148d7ab0dd3ap-586
436	MFS transporter	Bifidobacterium adolescentis	65	0x1.56dc208dc3cfbp-812	Enterococcus	54.3	0x1.84581b1228dd7p-388
437	murein hydrolase transporter LrgB	Bifidobacterium breve	47.4	0x1.b9fd600a1eadep-467	Brevibacterium	48.8	0x1.fa32d2f4b8db4p-186
439	HNH endonuclease				Cellulomonas	43.8	0x1.453ccd863ce55p-44
440	secretion protein				Acinetobacter	36	0x1.5dc6a25a5ad45p-202
441	RusA				Mycobacterium	47.4	0x1.a0a56ea6324ebp-40
442	sugar transferase	Bifidobacterium breve	99.2	0x0p+0	Bacteroidales	76.7	0x1.213339f914b6ap-780
443	tRNA pseudouridine(13) synthase TruD				Mycobacterium	38	0x1.c0618c699be25p-102
445	ImmA/IrrE family metallo-endopeptidase	Bifidobacterium hapali	78.5	0x1.06f741e0b58ecp-744	Paenarthrobacter	47.1	0x1.05ae659ae8d51p-140
447	ATP-binding cassette domain-containing protein				Cellulomonas	63.5	0x1.50276ed73824ap-213
448	Flp pilus assembly protein TadC	Bifidobacterium breve	96.4	0x1.1d05ffe9f65edp-158	Oerskovia	49.3	0x1.70259b058f373p-70
451	HAMP domain-containing histidine kinase				Clostridioides	78.5	0x1.a40a8375ee8f9p-649
454	SIP domain-containing protein
455	two-component sensor histidine kinase	Bifidobacterium breve	65.1	0x1.8d6e06d9f613dp-803	Olsenella	50	0x1.57417e1b5c882p-152
459	ABC transporter permease	Bifidobacterium scardovii	85.4	0x1.50883951dbc86p-532	Microlunatus	60.9	0x1.5092c3d45461p-329
461	beta-galactosidase	Bifidobacterium breve	83.3	0x0p+0	Lactobacillus	52.6	0x1.013e7b190d547p-692
462	PIN domain-containing protein				Coriobacteriaceae	36.5	0x1.458477f234c84p-57
463	AAA family ATPase	Bifidobacterium myosotis	85.6	0x1.6b44dfe349c9ap-557	Dehalogenimonas	33.9	0x1.64247a5e65f26p-217
467	Bax inhibitor-1 family protein	Bifidobacterium breve	98.9	0x1.365b419bb86e8p-473	Klebsiella	36.9	0x1.6f57b649eb402p-110
472	FAD:protein FMN transferase	Bifidobacterium reuteri	99.7	0x1.3ca2c869d9ce8p-401	Streptomyces	42.6	0x1.a7dff4d1f8fd3p-180
473	helix-turn-helix transcriptional regulator
474	CopG family transcriptional regulator	Bifidobacterium saeculare	97.1	0x1.b2737132314afp-57
475	ABC transporter permease	Bifidobacterium breve	81	0x1.0cfa765203065p-142	Actinomyces	85.6	0x1.e2e594f2853dcp-347
476	ABC transporter permease	Bifidobacterium catenulatum	98.5	0x1.929b7a1fd579bp-514	Pseudopropionibacterium	48	0x1.28c933234dd67p-195
478	ABC transporter ATP-binding protein	Bifidobacterium breve	48	0x1.8a68163027e2p-667	Pseudopropionibacterium	57.3	0x1.08221cbfae2afp-287
479	type II toxin-antitoxin system HipA family toxin				Dietzia	49.6	0x1.69e49b76a7979p-307
480	site-specific integrase	Bifidobacterium adolescentis	37.8	0x1.70807d0858a68p-751	Gordonibacter	46.5	0x1.67803b976f351p-318
481	ABC transporter permease	Bifidobacterium bifidum	59.4	0x1.41d687493cb14p-626	Peptoniphilus	61	0x1.23a24aba09a2ep-466
482	superoxide dismutase	Bifidobacterium breve	70.4	0x1.d1e8af0c31691p-232	Micrococcaceae	58.3	0x1.ae96747fce5d9p-104
483	ParA family protein	Bifidobacterium adolescentis	65.7	0x1.c10eb4a3767f9p-212
485	ATP-binding protein	Bifidobacterium cuniculi	99.5	0x1.7bca567f11eadp-861	Actinomyces	32.1	0x1.8b4fc1ef06102p-112
486	oligoribonuclease	Bifidobacterium dentium	83.7	0x1.0206c012786f4p-75
487	Fic family protein	Bifidobacterium myosotis	96.6	0x1.ee5e8093f5d78p-125	Rhodococcus	45.4	0x1.0ce7de0a5dceep-44
488	ABC transporter permease	Bifidobacterium asteroides	97.8	0x1.862c335633274p-234	Ancrocorticia	70.4	0x1.404be240f7c4cp-320
489	DUF4065 domain-containing protein	Bifidobacterium mongoliense	99.1	0x1.902afd5a299acp-164	Faecalimonas	58.3	0x1.9689a42555aep-149
490	RNA polymerase sigma factor	Bifidobacterium breve	44.9	0x1.8a005daec021ap-320	Gordonibacter	58.9	0x1.d73960a17f1f3p-150
491	ATP-binding cassette domain-containing protein	Bifidobacterium callitrichos	56.8	0x1.0cb0ef591ec59p-331	Numidum	55.2	0x1.94844b7ce8f03p-196
493	tyrosine-type recombinase/integrase, partial				Mycobacterium	35.4	0x1.7dcca2326534ep-69
494	ABC transporter ATP-binding protein	Bifidobacterium breve	98.8	0x1.e2da7097d1a5cp-663	Streptomyces	55.1	0x1.ac7953d305093p-320
495	DUF4194 domain-containing protein				Salmonella	79.5	0x1.4a2586cedd765p-154
500	winged helix-turn-helix transcriptional regulator	Bifidobacterium breve	49.3	0x1.0a1b1e660754bp-49	Collinsella	44.9	0x1.4fdb662815c08p-198
501	MoaD/ThiS family protein
502	UvrD-helicase domain-containing protein	Bifidobacterium reuteri	44.8	0x1.8b9022a482c4p-709	Leuconostoc	47.1	0x1.9cb222af916fbp-182
503	ribonuclease PH	Bifidobacterium breve	80.9	0x1.14eeb0d47f3edp-451	Paeniclostridium	99.6	0x1.466b800fb4abp-447
504	FadR family transcriptional regulator				Boudabousia	58.1	0x1.fa232b72b2be3p-228
505	helix-turn-helix domain-containing protein, partial
506	SDR family NAD(P)-dependent oxidoreductase	Bifidobacterium breve	71.2	0x1.5179883339698p-64	Paeniclostridium	97	0x1.c3e6d12dbd95ap-91
507	exodeoxyribonuclease V subunit gamma				Oenococcus	45	0x1.5cb0df4503529p-35
508	IS3 family transposase	Bifidobacterium bifidum	71	0x1.c8ba495313d51p-128
509	2CS histidine protein kinase	Bifidobacterium scardovii	98.4	0x1.6e27f373d3f93p-36
514	DNA polymerase III subunit beta	Bifidobacterium breve	100	0x1.a381e799f556bp-525
516	nucleotidyltransferase domain-containing protein	Bifidobacterium breve	81.8	0x1.765104140016ep-145	Collinsella	62.1	0x1.78cc95ea420cp-88
517	prolyl oligopeptidase family serine peptidase	Bifidobacterium callitrichidarum	64.9	0x1.125241c60487p-377	Actinomyces	43	0x1.0d0016d32ecefp-142
520	DUF2637 domain-containing protein	Bifidobacterium breve	65.4	0x1.d5a642e174bep-225	Cellulomonas	54.7	0x1.ad7fba9d2fa33p-107
522	tyrosine-type recombinase/integrase	Bifidobacterium breve	96.6	0x1.aa4e1f7e65d5bp-168	Marinobacter	60.4	0x1.a91309e642669p-114
524	bifunctional DNA primase/polymerase	Bifidobacterium breve	82.1	0x1.ec81c4cf7cef7p-68
526	ABC transporter permease subunit	Bifidobacterium breve	98.3	0x1.6fde268d353b1p-192	Cryobacterium	55.2	0x1.53858dc3d415dp-116
527	calcium-translocating P-type ATPase, PMCA-type	Bifidobacterium breve	70.2	0x1.65a337df3e8a1p-113	Catabacter	70.1	0x1.3c77c3e659ca8p-77
529	transposase				Paeniclostridium	78.2	0x1.0d8f7be409f3ap-49
603	ATP-binding cassette domain-containing protein
712	beta-galactosidase
718	peptidoglycan-binding protein				Agromyces	47.7	0x1.53f1ce25b9015p-37
719	CrcB family protein	Bifidobacterium breve	98.5	0x1.d6a4c24221dbap-655	Leucobacter	36.8	0x1.dbcca54412112p-36
720	DUF3375 domain-containing protein	Bifidobacterium scardovii	90.2	0x1.e8201896720fbp-745
723	2CS histidine protein kinase	Bifidobacterium breve	53.4	0x1.00ad03a9273e8p-188
724	IS3 family transposase	Bifidobacterium hapali	81.7	0x1.3f92c348e79f1p-265	Olsenella	37.5	0x1.76bfb72a01eaap-63
729	response regulator	Bifidobacterium parmae	60.3	0x1.f60306d3f127p-222	Enterococcus	35.8	0x1.7de41a9f3e5d2p-76
733	stage II sporulation protein M
734	response regulator	Bifidobacterium breve	94.5	0x1.2c3fe7d409099p-100
736	peptide-methionine (R)-S-oxide reductase MsrB	Bifidobacterium breve	90.2	0x1.b057d2f7c2275p-605	Lactobacillus	97.2	0x1.abd0ad8e5d90fp-615
737	replication protein				Firmicutes	98.5	0x1.d777218f9adb2p-504
738	virulence protein RhuM/Fic/DOC family protein	Bifidobacterium vespertilionis	98.6	0x1.7fe3a6ca63599p-152	Bacteroidales	75.5	0x1.ce1e63a70e07bp-128
740	recombinase family protein				Aquicella	44.8	0x1.4aa5aa017dfp-57
742	helix-turn-helix domain-containing protein	Bifidobacterium samirii	92.2	0x1.cde04471f310cp-71
743	lantibiotic dehydratase				Actinomyces	60.3	0x1.3607bf87091c3p-258
744	Fic family protein				Collinsella	60.3	0x1.e323fea37c96ap-177
746	extracellular solute-binding protein	Bifidobacterium breve	55.6	0x1.a2c3ddebdfdf8p-570	Paeniclostridium	52.4	0x1.5eb264405a272p-282
748	lantibiotic protection ABC transporter ATP-binding protein	Bifidobacterium aemilianum	62.5	0x1.7bf418435355bp-241	Blautia	90.2	0x1.f183147a7c331p-340
750	response regulator transcription factor
751	holin				Streptococcus	94.3	0x1.7176c97344543p-98
752	SDR family NAD(P)-dependent oxidoreductase				Clostridium	41.4	0x1.2c39c6224a45dp-53
753	flp pilus-assembly TadE/G-like family protein	Bifidobacterium callitrichidarum	66.7	0x1.01775d4db3507p-116	Enterococcus	92.2	0x1.741691d48ab4fp-172
755	IS1249 family transposase	Bifidobacterium catenulatum	90.5	0x1.c8d95b0cd878cp-49
756	anthranilate synthase component I family protein	Bifidobacterium bifidum	52.2	0x1.b96c15507f049p-234	Eggerthella	75.1	0x1.f7b2e12e5b81dp-636
759	helix-turn-helix domain-containing protein	Bifidobacterium adolescentis	78.5	0x1.90457c06ef19cp-164
761	metallophosphoesterase	Bifidobacterium breve	62.5	0x1.da3a64816ff2p-272	Enterorhabdus	40.5	0x1.6eb8e487e7241p-49
763	pilus assembly protein	Bifidobacterium callitrichidarum	67.9	0x1.a7da5cacb5e4p-99	Enterococcus	95.9	0x1.07fa273215809p-143
764	radical SAM protein				Actinomyces	48.6	0x1.035c5e4bf6d14p-151
765	DUF4244 domain-containing protein	Bifidobacterium breve	86.3	0x1.bf9ae8affd8f2p-121

## Sheet: Table S8
Table S8. B. longum subsp. longum potential donor genera
Query	Subject	Bifidobacterial donor	Identity	e-value	Non-bifidobacterial donor	Identity	e-value
1	IS21 family transposase	Bifidobacterium adolescentis	98.9	0x1.77286fbe75f6dp-130	Enterococcus	100	0x1.cf074e5cd1134p-133
11	helix-turn-helix transcriptional regulator	Bifidobacterium breve	84.8	0x1.27490b9fc0f16p-43
66	ATP-binding protein	Bifidobacterium dentium	89.8	0x1.626b809930d3p-420	Lactobacillus	77.2	0x1.18748199e4395p-338
67	helix-turn-helix transcriptional regulator	Bifidobacterium breve	89.7	0x1.3da27085255b6p-228	Olsenella	69.5	0x1.55ed726241d3p-158
68	restriction endonuclease subunit S	Bifidobacterium bifidum	100	0x1.f448ef3f13a34p-271	Campylobacter	72.1	0x1.03e1ab853161bp-183
69	ATP-binding protein	Bifidobacterium callitrichos	85.9	0x1.7612dec2181e5p-785	Adlercreutzia	54.6	0x1.0a2252538d00ap-449
70	LacI family DNA-binding transcriptional regulator	Bifidobacterium pseudocatenulatum	99.4	0x1.26282c9b9e0aap-619	Bacteroides	99.1	0x1.37460257daf04p-616
71	TIR domain-containing protein	Bifidobacterium bifidum	57.1	0x1.c9f3eace438b8p-213	Clostridium	57.7	0x1.5ccd19107a3dbp-218
72	GNAT family N-acetyltransferase	Bifidobacterium felsineum	87.3	0x1.12767373897ccp-76	Butyricicoccus	69.8	0x1.f9f235f1e949p-53
73	IS21 family transposase	Bifidobacterium bifidum	98.8	0x1.eb3a3f0e258f7p-969	Bacteroides	99	0x1.51aa4455ebf7cp-970
74	MobA/MobL family protein	Bifidobacterium catenulatum	93.6	0x1.798d79f8b133cp-1020	Paeniclostridium	91	0x1.722e26a3c7292p-988
75	moaA protein	Bifidobacterium breve	96.2	0x1.3938d077154c2p-359
76	cellulase family glycosylhydrolase	Bifidobacterium breve	99.3	0x1.da037b7a6ef39p-793	Murimonas	52.4	0x1.7340c32adfa55p-315
78	ABC transporter permease	Bifidobacterium spp.	80.3	0x1.609b659f8d7eap-426	Collinsella	60.6	0x1.58d66ba6c7a7dp-295
79	tyrosine-type recombinase/integrase	Bifidobacterium bifidum	97.5	0x1.4d8489fd00882p-362
80	ABC transporter ATP-binding protein	Bifidobacterium scardovii	99.3	0x0p+0	Peptoniphilus	71.1	0x1.dd22c1c45e651p-828
82	IS256 family transposase	Bifidobacterium tsurumiense	96.4	0x1.532d5a133103dp-715	Streptococcus	85.5	0x1.9b00cfc8c6789p-634
83	hemolysin III family protein	Bifidobacterium breve	95.2	0x1.38c6d8e1d6ed3p-486	Actinobacteria	57.7	0x1.e6503f774634ep-202
84	DUF3800 domain-containing protein				Curtobacterium	43.8	0x1.7831a599af4bep-51
85	AAA family ATPase	Bifidobacterium spp.	90.7	0x1.e5ca51c2cd4f5p-532	Leifsonia	57.8	0x1.728c2ff6b63aap-282
86	Arc family DNA-binding protein	Bifidobacterium breve	97.8	0x1.26e4e8e3b6ed8p-142
88	teichoic acid transporter	Bifidobacterium breve	60.3	0x1.acc03142057b5p-182	Lactobacillus	100	0x1.02608fa9035bcp-308
90	helix-turn-helix domain-containing protein	Bifidobacterium reuteri	98.3	0x1.28b964e1fe06ap-540	Enterococcus	63.9	0x1.601c80266ef52p-276
91	glycoside hydrolase family 31 protein	Bifidobacterium gallinarum	99.7	0x1.e5df4da93f4dep-639	Actinomyces	43.6	0x1.bb3f8c0c0a3cbp-219
92	serine/threonine protein kinase	Bifidobacterium breve	94.7	0x0.073eea91f9f8p-1022	Olsenella	56.8	0x1.54a767fa4afacp-358
93	DEAD/DEAH box helicase family protein	Bifidobacterium ramosum	74.7	0x1.4605ff7e58526p-778	Eggerthella	64.2	0x1.fd7365c896fb7p-606
94	tyrosine-type recombinase/integrase	Bifidobacterium bifidum	98.3	0x1.9fbad6b221f54p-327
96	(deoxy)nucleoside triphosphate pyrophosphohydrolase	Bifidobacterium breve	97.1	0x1.dfe5300b910efp-239	Tessaracoccus	63	0x1.e3baab6307fc3p-130
98	HipA N-terminal domain-containing protein	Bifidobacterium breve	94.9	0x1.01b034cc73a59p-74
99	response regulator transcription factor	Bifidobacterium breve	97.4	0x1.12e367a68f2fep-34
100	SDR family NAD(P)-dependent oxidoreductase	Bifidobacterium breve	92.2	0x1.ca13c8bb424bfp-478	Sphaerochaeta	50.6	0x1.0e5d4e54951ffp-218
102	IS256 family transposase	Bifidobacterium gallinarum	91.5	0x1.fce25d6e5a9bfp-179	Blautia	78.6	0x1.f05532e7c5e5fp-152
104	transcriptional regulator	Bifidobacterium bifidum	92.8	0x1.c8f3e92d69a71p-928	Paeniclostridium	85.4	0x1.4c811873da5acp-317
105	TetR/AcrR family transcriptional regulator	Bifidobacterium breve	99.6	0x1.5523e7df1981ep-463	Enterococcus	51.7	0x1.9b430e470453cp-184
106	ACR3 family arsenite efflux transporter	Bifidobacterium apri	79.5	0x1.9bfc3572e6a67p-129	Clostridia	92.9	0x1.7939d848927f2p-162
107	ABC transporter ATP-binding protein	Bifidobacterium scardovii	94.4	0x0p+0	Actinobacteria	73.9	0x1.5b777e9f139a2p-876
109	MarR family transcriptional regulator	Bifidobacterium bifidum	98.3	0x1.3e0c273c0423fp-295	Paeniclostridium	97.7	0x1.0f40df889d6f7p-294
110	GNAT family N-acetyltransferase	Bifidobacterium breve	98.8	0x1.ab94fd03be858p-307	Olsenella	45.5	0x1.7112d5f515d04p-41
111	EscU/YscU/HrcU family type III secretion system
113	LacI family DNA-binding transcriptional regulator	Bifidobacterium callitrichidarum	73.6	0x1.b9a018e311bb5p-487	Streptococcus	51.3	0x1.5f594e33bebd2p-197
114	cobalt transporter	Bifidobacterium breve	66.9	0x1.2818dbbc5d915p-380	Streptomyces	54.7	0x1.db7bfabdf92aep-133
115	DUF488 domain-containing protein	Bifidobacterium breve	86.2	0x1.9fc9087ca2fd8p-171	Nonomuraea	68.1	0x1.e82b677315a0dp-120
116	DUF559 domain-containing protein	Bifidobacterium myosotis	66.5	0x1.2c8a7a4285e31p-398	Actinobacteria	48.1	0x1.4dfe13be3deeep-141
119	GIY-YIG nuclease family protein	Bifidobacterium breve	99.6	0x1.1e6d4c3e346bfp-522	Streptococcus	100	0x1.0964d904fd59cp-493
120	AAA family ATPase	Bifidobacterium gallinarum	98.4	0x1.becb633a8cb61p-339	Olsenella	46.7	0x1.13c17751d1605p-138
121	type II toxin-antitoxin system VapC family toxin	Bifidobacterium reuteri	89.2	0x1.2a2cec7b26efcp-209	Demequina	52.5	0x1.10af312d6b613p-91
122	pyridoxal phosphate-dependent aminotransferase	Bifidobacterium breve	96	0x1.0447ebdcfe421p-734	Enterococcus	81.3	0x1.43cfa723d7e06p-628
123	relaxase	Bifidobacterium bifidum	99.5	0x1.24058c9bd4304p-863	Knoellia	42.2	0x1.6268f2985cc45p-114
124	RecX family transcriptional regulator	Bifidobacterium breve	80.4	0x1.76b3fa93f1047p-266	Demetria	38.3	0x1.44b32ac1c907fp-47
125	nucleotide pyrophosphohydrolase	Bifidobacterium aerophilum	75.2	0x1.6b56c08faa6a5p-150	Agrococcus	60.7	0x1.9766d040286c5p-92
126	permease	Bifidobacterium choerinum	44.5	0x1.320b31ef89179p-289	Actinobacteria	41.2	0x1.0645e11a50414p-251
127	CTP synthase	Bifidobacterium myosotis	44.4	0x1.74bdf5980e573p-220	Pseudarthrobacter	41.9	0x1.a781f387488c3p-48
128	membrane lipoprotein lipid attachment site-containing protein				Leifsonia	48.7	0x1.3ffcf2269c3bp-72
130	sugar ABC transporter substrate-binding protein	Bifidobacterium catenulatum	100	0x1.ee41b629a7521p-760	Bacteroides	98.6	0x1.46372e1317bp-546
131	nucleotidyltransferase substrate binding protein	Bifidobacterium breve	97	0x1.3276f015f33c1p-221	Olsenella	65.6	0x1.0b4bdf7020f27p-148
132	type IA DNA topoisomerase	Bifidobacterium breve	97.6	0x0p+0	Eggerthella	56.9	0x1.a3fe6828ada6p-363
133	prealbumin-like fold domain-containing protein	Bifidobacterium pseudocatenulatum	86.1	0x1.0b6b8a7b1fce4p-400
136	DUF87 domain-containing protein	Bifidobacterium adolescentis	47.5	0x1.91348d9166fb6p-80	Enorma	43.2	0x1.d1ac86d8046aap-157
137	transcriptional repressor NrdR	Bifidobacterium breve	95.1	0x1.dc4e3f364258dp-150	Paeniclostridium	99	0x1.f2be18002315cp-157
138	family 43 glycosylhydrolase	Bifidobacterium aesculapii	65.1	0x0p+0	Paeniclostridium	99.8	0x0p+0
139	DUF4143 domain-containing protein	Bifidobacterium reuteri	93.1	0x1.1abe3011230dap-399	Enterococcus	99	0x1.9e0e6033b994p-341
140	HipA N-terminal domain-containing protein	Bifidobacterium breve	100	0x1.6d983979bf6eap-108	Adlercreutzia	64.7	0x1.b412dcdeffce4p-42
141	memba protein	Bifidobacterium breve	99.4	0x1.1cd487ec87a0cp-301	Enterococcus	99.4	0x1.9e5d50172144cp-300
142	IS110 family transposase	Bifidobacterium breve	99.7	0x1.1238522f31401p-751	Lactobacillus	99.7	0x1.d3bf9c7addb9dp-751
143	M23 family metallopeptidase	Bifidobacterium felsineum	65.8	0x1.3ef932031570fp-216	Lactobacillus	98.9	0x1.0390997ac0c3dp-328
147	ATP-binding protein	Bifidobacterium adolescentis	99.6	0x1.6263605612f27p-461	Enterococcus	99.6	0x1.ced8661dd95c2p-461
148	AAA family ATPase, partial	Bifidobacterium bifidum	96.3	0x1.31b6867067368p-515	Glutamicibacter	39.5	0x1.880e7517e63f5p-228
149	ATP-binding cassette domain-containing protein	Bifidobacterium spp.	82.1	0x1.096c36eac2243p-91	Lactobacillus	64.1	0x1.521a4d60d331fp-64
151	IS66 family transposase				Slackia	96.9	0x1.5ad4d65c20329p-91
152	IS3 family transposase	Bifidobacterium scardovii	89.5	0x1.26191826dc144p-528	Atopobiaceae	54.1	0x1.714d6c7d12c4p-261
153	glycosyltransferase family 2 protein	Bifidobacterium parmae	86.7	0x1.1e1e993e3a499p-514	Collinsella	65.1	0x1.49d158f405123p-379
154	helix-turn-helix transcriptional regulator	Bifidobacterium lemurum	67	0x1.0f09e2651c7eap-91	Adlercreutzia	72.2	0x1.4b04c466bf5c5p-104
156	ATP-binding protein	Bifidobacterium castoris	39.2	0x1.52979da21db4p-687	Microbacterium	48.1	0x1.5be2970c3cb5p-187
157	IS256 family transposase	Bifidobacterium gallinarum	82	0x1.9dce2839a7cbfp-35
159	winged helix-turn-helix transcriptional regulator	Bifidobacterium samirii	55.2	0x1.1ef2506bc4e96p-189	Lactobacillus	100	0x1.42e3b0c939f68p-787
160	PHP domain-containing protein	Bifidobacterium myosotis	35.3	0x1.cb87d34b2af7bp-455
161	AAA family ATPase, partial	Bifidobacterium gallinarum	35.3	0x1.804ca0f1ebf5ap-365	Bacteroides	100	0x1.17f3218caf73dp-634
163	plasmid mobilization relaxosome protein MobC	Bifidobacterium breve	99.2	0x1.854c976995fcep-209
165	ribbon-helix-helix domain-containing protein	Bifidobacterium pseudocatenulatum	98.6	0x1.3a323b8b5ee5p-248
166	IS3 family transposase, partial	Bifidobacterium subtile	93.2	0x1.94f9f3a7e4b94p-107	Lactobacillus	100	0x1.d5ddb75ce8ff4p-118
167	ribokinase	Bifidobacterium breve	99.1	0x1.6f4e6bd87d11fp-589	Peptoniphilus	63.7	0x1.ef2bc59626cd2p-356
168	replication initiation protein	Bifidobacterium breve	99.7	0x1.4ff65fa3940dfp-559	Lactobacillus	99.7	0x1.4ff65fa3940dfp-559
169	DEAD/DEAH box helicase family protein	Bifidobacterium jacchi	69	0x1.fb81e6ed9b20bp-169	Ruminiclostridium	73.1	0x1.3aae565697c44p-281
170	nucleoside 2-deoxyribosyltransferase	Bifidobacterium breve	92.3	0x1.a0185a50f942ep-238	Limosilactobacillus	67.3	0x1.da9ef1f9f4c87p-113
172	ABC transporter ATP-binding protein	Bifidobacterium bohemicum	76.6	0x1.97e22160bdccep-612	Collinsella	64.1	0x1.44e6de0077d8fp-473
174	arsenate reductase ArsC	Bifidobacterium pseudocatenulatum	76.4	0x1.db827da88106ep-165	Lachnospiraceae	83.2	0x1.1dd1d85cef7fap-192
175	helix-turn-helix transcriptional regulator	Bifidobacterium callitrichos	79.5	0x1.30071a106cd4dp-75
176	glycosyltransferase	Bifidobacterium aesculapii	84.9	0x1.6deb8df1ed3d9p-959	Collinsella	54.2	0x1.bb9caf8964e56p-496
177	large conductance mechanosensitive channel protein MscL	Bifidobacterium breve	84.9	0x1.528187b5ecd7dp-235	Enterococcus	58.5	0x1.5535d7b15c3ccp-126
179	transposase	Bifidobacterium callitrichos	52.7	0x1.7f9c85d19c3ecp-48
180	PD-(D/E)XK nuclease family protein	Bifidobacterium parmae	42.5	0x1.1a9f0b096193dp-363	Oenococcus	45	0x1.5dca556d43dc8p-35
181	aminotransferase class I/II-fold pyridoxal phosphate-dependent enzyme	Bifidobacterium spp.	95.9	0x1.2ebdc3fe893e6p-964	Blautia	53.1	0x1.1c9aa5b9edea9p-722
182	XRE family transcriptional regulator	Bifidobacterium margollesii	64.1	0x1.c51b3daaacf69p-469	Paenarthrobacter	47.6	0x1.b1d8c1575d294p-243
183	DUF559 domain-containing protein	Bifidobacterium aerophilum	53.3	0x1.6d2c07b49d73fp-234	Micrococcus	47.3	0x1.fe524190db364p-58
184	16S rRNA (guanine(527)-N(7))-methyltransferase RsmG	Bifidobacterium spp.	86.9	0x1.7032f5ba9a07ep-351	Enterococcus	75.8	0x1.dbe7a230bc4efp-158
185	restriction endonuclease subunit S	Bifidobacterium breve	95.5	0x1.67c8045fc8624p-619	Staphylococcus	53.8	0x1.9e24fb660cd1bp-349
186	virulence RhuM family protein	Bifidobacterium vespertilionis	82.9	0x1.a027e7843dd11p-417	Collinsella	60.5	0x1.d832ab12ae395p-297
187	IS21 family transposase	Bifidobacterium bifidum	85.7	0x1.7a2632d2504e4p-725	Streptococcus	72.1	0x1.6a1c82cd6fe5bp-614
188	LysM peptidoglycan-binding domain-containing protein	Bifidobacterium spp.	95.7	0x1.fe7a39110956cp-179	Paeniclostridium	99.1	0x1.5d0e14c0ae8a7p-185
189	transposase	Bifidobacterium spp.	50	0x1.5fce74f5f72f5p-44
190	mycoredoxin	Bifidobacterium breve	90.4	0x1.471214656e261p-119	Arcanobacterium	55.6	0x1.095bbd154d25cp-64
191	isochorismatase family protein	Bifidobacterium breve	92.6	0x1.6d0fb1598013cp-344	Paeniclostridium	100	0x1.2c7d8f5622bffp-326
193	glycosyltransferase family 2 protein	Bifidobacterium stellenboschense	90.2	0x1.939fb321bdb2cp-537	Peptoniphilus	69.6	0x1.2e3bfd917388ap-406
194	DUF4194 domain-containing protein	Bifidobacterium spp.	96.4	0x1.89761a4709f3ap-378	Salmonella	78.7	0x1.a944a81fc63e4p-152
195	DNA-binding protein	Bifidobacterium breve	53.1	0x1.1e88b01c7aa84p-51	Collinsella	43.1	0x1.1bcaf331b4dd2p-197
196	UvrD-helicase domain-containing protein	Bifidobacterium catulorum	55.6	0x1.5da2bf7a9abd5p-214
197	DUF3322 and DUF2220 domain-containing protein	Bifidobacterium scardovii	65.4	0x1.51938b3144031p-479	Actinobacteria	46.4	0x1.7bd8d068f55b6p-141
198	substrate-binding domain-containing protein	Bifidobacterium ramosum	97.7	0x1.19e148cf79e4bp-625	Tessaracoccus	52.2	0x1.d15a381ccd12ap-301
199	nucleotidyltransferase domain-containing protein	Bifidobacterium scardovii	97.9	0x1.765104140016ep-145	Collinsella	63.2	0x1.415c6b4a4f8b8p-87
200	L,D-transpeptidase	Bifidobacterium breve	78.5	0x1.ddadb6e3cb8d1p-209	Collinsella	57.2	0x1.03d3bd4b1c64ep-128
201	class C sortase	Bifidobacterium pseudocatenulatum	98.5	0x1.4b0878704020ep-603	Collinsella	62.9	0x1.4c5198762f44cp-258
203	AAA family ATPase, partial	Bifidobacterium gallinarum	98	0x0p+0	Bacteroides	99.7	0x0p+0
271	ATP-binding cassette domain-containing protein	Bifidobacterium scaligerum	64.3	0x1.5678f3fc57cfdp-69	Clostridium	49.5	0x1.ad6a62024bcf6p-57
289	DUF3375 domain-containing protein	Bifidobacterium scardovii	84.5	0x1.cd9b470935acdp-733
290	MFS transporter	Bifidobacterium biavatii	86	0x1.a47409da9d339p-57
291	IS256 family transposase	Bifidobacterium gallinarum	93.1	0x1.85212d9f3002dp-236	Streptococcus	83.6	0x1.baab30c913c3bp-215
292	ISL3 family transposase	Bifidobacterium breve	75.7	0x1.7580372ea0292p-78	Streptococcus	78.9	0x1.1401395a5fab7p-61
293	DNA/RNA non-specific endonuclease	Bifidobacterium adolescentis	37.9	0x1.7c65157bdb9b1p-73	Campylobacter	86.4	0x1.b93ce4cf4747bp-490
294	SDR family NAD(P)-dependent oxidoreductase				Clostridium	45.7	0x1.a6ff9101cf64cp-57
295	DUF439domain-containing protein	Bifidobacterium bifidum	47.6	0x1.efd9fc2a182dap-167	Eggerthella	46	0x1.227059b0d4a95p-63
296	DEAD/DEAH box helicase family protein	Bifidobacterium rousetti	74.8	0x1.12b6601580c86p-180	Fusobacterium	51.7	0x1.081811ed9bcdp-116
297	Na+:H+ dicarboxylate symporter	Bifidobacterium spp.	62	0x1.6e7fdb96dec4ep-140
298	IS66 family transposase				Eggerthellaceae	69.1	0x1.cbc70d16ab241p-296
299	ATP-binding protein	Bifidobacterium myosotis	91.6	0x1.c9faae911c168p-442	Lactobacillus	99.2	0x1.04251ffcb5928p-472

## Sheet: Table S9
Table S9. B. longum subsp. suis potential donor genera
Query	Subject	Bifidobacterial donor	Identity	e-value	Non-bifidobacterial donor	Identity	e-value
3	IS21 family transposase	Bifidobacterium catenulatum	99	0x1.7315ea7999a32p-768	Enterococcus	98	0x1.01c7ca0ab0948p-759
4	ISL3 family transposase				Streptococcus	68.3	0x1.b9f0bf5b0401dp-84
6	restriction endonuclease subunit S	Bifidobacterium breve	98.4	0x1.5eca7ccbe35fp-330	Collinsella	95.1	0x1.8cf5c52ec6a0bp-314
7	holin	Bifidobacterium bifidum	95.5	0x1.4e45e19914dc4p-89	Blautia	97	0x1.3be4479076f73p-92
8	Fic family protein	Bifidobacterium thermophilum	84.6	0x1.019bd79591786p-121	Anaerostipes	55.7	0x1.f9d7c3a78794ap-38
12	IS3 family transposase	Bifidobacterium breve	99.3	0x1.4f467a8c33d7fp-543	Collinsella	60.6	0x1.bce859363891ep-325
13	IS3 family transposase	Bifidobacterium breve	97.9	0x1.821b82904235ap-344	Rothia	60.2	0x1.d975f055aca2ep-201
14	IS3 family transposase	Bifidobacterium breve	97.9	0x1.821b82904235ap-344	Rothia	60.2	0x1.d975f055aca2ep-201
21	DUF2156 domain-containing protein	Bifidobacterium breve	88	0x0p+0	Streptococcus	91.4	0x1.fac54c678f5cbp-809
46	sugar ABC transporter permease	Bifidobacterium breve	91.9	0x1.947fc452a0364p-528	Bacteroides	95.8	0x1.2018f16f22baap-546
47	EamA family transporter	Bifidobacterium breve	99.3	0x1.37036be39e2c3p-512	Corynebacterium	62.4	0x1.c482b29ec4425p-308
51	helix-turn-helix transcriptional regulator		98.5	0x1.ea735432f919ap-93	Campylobacter	79.4	0x1.6c56efd35f1cdp-71
55	VanZ family protein	Bifidobacterium breve	98.2	0x1.7c55255568a4fp-639	Enterorhabdus	49.3	0x1.0063da2d1f51fp-240
82	chemotaxis protein	Bifidobacterium breve	95.1	0x1.a2b2f5f4bdd63p-72
93	DUF3801 domain-containing protein	Bifidobacterium breve	74.7	0x1.2d0065b08659p-199	Eisenbergiella	98.1	0x1.847ac5f0000cdp-261
129	carbon-nitrogen hydrolase family protein	Bifidobacterium breve	96.8	0x1.402e710dd05ffp-144	Megasphaera	57.8	0x1.bfc9dad9fbbfp-79
130	IS3 family transposase	Bifidobacterium breve	82.1	0x1.6eada486ebfa6p-150	Enterorhabdus	51.4	0x1.10c2a5431dff9p-76
137	DUF1922 domain-containing protein	Bifidobacterium bifidum	73.4	0x1.26bdcc49079b6p-110
139	dTDP-glucose 4,6-dehydratase	Bifidobacterium bifidum	98.5	0x1.5c0404d273d8ap-348	Collinsella	75.4	0x1.a0def9401d04fp-275
140	IS21 family transposase	Bifidobacterium bifidum	99	0x1.51aa4455ebf7cp-970	Bacteroides	99.2	0x1.d0372d16c19dfp-972
141	IS3 family transposase	Bifidobacterium bifidum	66.7	0x1.e17e8a94f34e8p-220
142	IS3 family transposase				Gryllotalpicola	49.5	0x1.6c4a92393c6fap-48
144	nucleoside hydrolase				Streptococcus	89.5	0x1.5ce1afd629702p-573
145	SPFH domain-containing protein	Bifidobacterium breve	98.7	0x1.0ea67d772cea5p-711	Clostridium	62	0x1.778fb526e6e7ap-422
146	helix-turn-helix domain-containing protein	Bifidobacterium rousetti	77.8	0x1.b793bd5783e92p-230	Denitrobacterium	52.7	0x1.d758a5a840269p-113
147	helix-turn-helix domain-containing protein	Bifidobacterium rousetti	77.2	0x1.3fbe4f2b7ed01p-228	Denitrobacterium	52.7	0x1.06833281b85c6p-111
148	helix-turn-helix domain-containing protein	Bifidobacterium rousetti	77.2	0x1.3fbe4f2b7ed01p-228	Denitrobacterium	52.7	0x1.06833281b85c6p-111
149	bifunctional RibD				Clostridium	72.1	0x1.4de5c25883373p-530
151	orotidine-5'-phosphate decarboxylase	Bifidobacterium breve	97.5	0x1.1528ae0f6afcdp-574	Aminipila	52.6	0x1.c8a10b59e0db1p-267
152	DDE-type integrase/transposase/recombinase	Bifidobacterium gallinarum	84.5	0x1.c37e70600421p-713	Brevibacterium	55	0x1.20c315ab2057ap-326
153	Maff2 family protein				Enterocloster	93	0x1.ad8c4d4317411p-47
154	type II toxin-antitoxin system RelE/ParE family toxin	Bifidobacterium scardovii	97.2	0x1.10e700cd0e88bp-70
155	ATP-binding cassette domain-containing protein				Phytoactinopolyspora	42.5	0x1.c81c1f0d28addp-148
156	Fic family protein	Bifidobacterium breve	100	0x1.2a49cdb1deaf6p-362	Lactobacillus	55	0x1.5dc9f8c1f73bbp-160
158	riboflavin synthase [Bifidobacterium longum]		99.5	0x1.ad2bcdc6bcfdp-373	Clostridium	65.9	0x1.2fb159b697d86p-245
159	AAA family ATPase				Paeniclostridium	99.6	0x1.74bba5dc5cbd8p-899
160	aminotransferase class IV				Eggerthella	65.4	0x1.1f62dc04feffep-298
161	tyrosine-type recombinase/integrase	Bifidobacterium breve	99.2	0x1.032417a53b7ffp-754	Mycobacterium	50.4	0x1.08b85daf717bep-328
162	DNA adenine methylase [Bifidobacterium longum]		100	0x1.f110d85c0878ap-669	Campylobacter	76.9	0x1.176ca953ed755p-506
164	response regulator transcription factor	Bifidobacterium breve	99.6	0x1.fda2abea2ba16p-421	Enterococcus	37.6	0x1.a307e3b99fdc2p-49
165	antitoxin				Faecalibacterium	98.7	0x1.bacb152953a4cp-121
167	DUF1906 domain-containing protein	Bifidobacterium breve	99.4	0x1.5280bd516532dp-287	Cellulomonas	44.4	0x1.1e64647aaf95ep-104
168	MFS transporter	Bifidobacterium breve	98.8	0x1.ac82ca49c1148p-750	Lactobacillus	42.2	0x1.3ef707499646bp-296
169	DUF948 domain-containing protein	Bifidobacterium breve	90.3	0x1.9e7390305a16fp-191	Rarobacter	50	0x1.a62f1bb3fdeecp-72
170	histidine kinase	Bifidobacterium breve	99.4	0x1.286b3405306ap-652
171	DEAD/DEAH box helicase family protein	Bifidobacterium callitrichos	47.7	0x1.9a8aa30c52527p-213	Pseudoflavonifractor	29.3	0x1.3cc6ce9c93083p-102
173	6,7-dimethyl-8-ribityllumazine synthase	Bifidobacterium ramosum	69.6	0x1.3cd166c44889bp-181	Streptococcus	86.4	0x1.9f66b743f8787p-228
174	EcsC family protein				Streptococcus	53.1	0x1.22dfbed526685p-238
175	histidine phosphatase family protein	Bifidobacterium breve	98.7	0x1.20d6d3fa4648ep-418	Actinobacteria	71.4	0x1.dcc86a247418dp-297
177	ABC transporter permease				Mobiluncus	46.2	0x1.6a1c66fbc174fp-164
178	ABC transporter
181	AAA family ATPase, partial	Bifidobacterium bifidum	95.8	0x1.1f1c10eb62682p-581	Bacteroides	99.7	0x1.b0c684a573959p-597
182	SDR family NAD(P)-dependent oxidoreductase	Bifidobacterium breve	98.1	0x1.575b2d57b0a0bp-69
183	site-specific integrase	Bifidobacterium breve	97.3	0x1.a6a0652dd4668p-840	Actinobacteria	40.4	0x1.b85372eddd53cp-72
185	tetracycline resistance ribosomal protection protein Tet(W)	Bifidobacterium adolescentis	98.4	0x0p+0	Schaalia	97	0x0p+0
187	DUF5348 domain-containing protein	Bifidobacterium breve	91.4	0x1.e2a86384f389ap-103	Eubacterium	98.6	0x1.c5b8e75afad47p-111
188	cytochrome C oxidase subunit IV	Bifidobacterium breve	99.5	0x1.d5bba3f027f73p-357	Actinomyces	56.3	0x1.6738ca20b47b9p-206
189	ABC transporter ATP-binding protein	Bifidobacterium breve	98.7	0x1.65901b27b036fp-422	Blautia	39.2	0x1.0216c647f807p-123
190	AlwI family type II restriction endonuclease		99.9	0x0p+0	Mediterraneibacter	53	0x1.ee0b90172d884p-728
192	transglutaminase family protein	Bifidobacterium breve	99.5	0x1.8e3528b285747p-365	Streptococcus	66	0x1.270e4e201e8d6p-244
193	export protein
194	IS200/IS605 family element transposase accessory protein TnpB	Bifidobacterium catenulatum	90.1	0x1.c5e10f9becc6dp-745	Propionimicrobium	61.5	0x1.dc99817eab62cp-445
195	AAA family ATPase				Gordonibacter	56.6	0x1.ebaa5819000bfp-232
196	SdpI family protein, partial	Bifidobacterium breve	100	0x1.9018a454556cep-184
197	L-fucose mutarotase	Bifidobacterium breve	97.2	0x1.c39e25d6e120fp-252	Paeniclostridium	98.6	0x1.36700f65dbdc5p-253
198	excalibur calcium-binding domain-containing protein	Bifidobacterium breve	94.1	0x1.716b6bc49da7fp-385	Bacillus	46.2	0x1.9a7bf4e05194ep-82
199	DNA-binding protein	Bifidobacterium bifidum	42.7	0x1.aa4660670f299p-372	Megasphaera	41.1	0x1.41083afdb7a98p-328
201	NUDIX hydrolase N-terminal domain-containing protein	Bifidobacterium breve	99.5	0x1.0913405d96b4ap-377	Clostridia	59	0x1.64deee61ac64ep-196
202	helix-turn-helix domain-containing protein
203	Flp pilus assembly protein TadB	Bifidobacterium spp.	94	0x1.b90a388c2d84fp-359	Paeniclostridium	95.9	0x1.4feb5f10e86c4p-364
206	ABC transporter permease	Bifidobacterium breve	80.2	0x1.b41c704344d4bp-342	Enterococcus	50.6	0x1.99567ced3ca29p-232
207	Rrf2 family transcriptional regulator	Bifidobacterium breve	87.5	0x1.b29de81b96d1fp-203	Paraeggerthella	54.3	0x1.c5ebe41eebd5bp-111
208	bifunctional 3,4-dihydroxy-2-butanone-4-phosphate synthase/GTP cyclohydrolase II				Coprococcus	82.3	0x1.689799e4363d4p-647
209	DNA damage-inducible protein D				Lachnospiraceae	53.4	0x1.0ecef6a28e629p-136
210	cobyric acid synthase	Bifidobacterium callitrichidarum	77.5	0x1.c1ea9f5c48973p-463	Blautia	98.3	0x1.b922b404c69cfp-431
211	ABC transporter permease	Bifidobacterium breve	98.9	0x1.db39487540627p-862	Actinobacteria	41.9	0x1.2deb047ddd768p-242
212	IS1249 family transposase	Bifidobacterium tissieri	84.4	0x1.c24cab33f8bb9p-654	Collinsella	97.9	0x1.1475b6db5778ep-458
214	IS21 family transposase	Bifidobacterium breve	99	0x1.81d4fcc2cb885p-754	Enterococcus	70.1	0x1.c50e9d1990d11p-500
215	transposase	Bifidobacterium thermacidophilum	77.1	0x1.e2ab6576a1662p-98	Paeniclostridium	77.8	0x1.fec15c97381b6p-95
216	IS110 family transposase	Bifidobacterium breve	77.6	0x1.80e0891dab29bp-48	Lactobacillus	72.4	0x1.09f509c748607p-44
217	DUF4012 domain-containing protein				Lactobacillus	98.5	0x1.72273c9dbb77bp-981
218	ATP-binding cassette domain-containing protein	Bifidobacterium breve	99.5	0x1.3393eeca8722cp-397	Rothia	79.1	0x1.0f1b4d4e703ep-314
221	Dam family site-specific DNA-(adenine-N6)-methyltransferase	Bifidobacterium animalis	54.7	0x1.6d53855fe4ebap-153	Clostridia	66.4	0x1.fe9f93658104dp-402
222	GNAT family N-acetyltransferase	Bifidobacterium breve	99.4	0x1.67f7f362675dep-326	Butyrivibrio	57.1	0x1.f8ca53a7c4aa6p-157
223	tyrosine-type recombinase/integrase	Bifidobacterium breve	99.1	0x1.cb97d420a6f3p-624	Nesterenkonia	54.8	0x1.b5d810d0004p-315
226	TetR/AcrR family transcriptional regulator	Bifidobacterium breve	99.5	0x1.291c7fb9d6ac6p-379	Actinomyces	85.4	0x1.f192df6a43341p-295
227	IS1249 family transposase	Bifidobacterium callimiconis	89.9	0x1.3db87fb5bde1ep-97	Actinomyces	56.3	0x1.50a9535523135p-42
228	IS607 family transposase	Bifidobacterium pseudocatenulatum	89.2	0x1.054ce9abaffeap-316	Actinomyces	74.4	0x1.1656cce45d949p-256
229	ABC transporter permease subunit	Bifidobacterium breve	93.7	0x1.ebad22a93d5c9p-577	Flavobacterium	89	0x1.9f80faf01290fp-534
230	dihydroorotate dehydrogenase	Bifidobacterium breve	96.6	0x1.0b5cf865a19cfp-592	Firmicutes	52.9	0x1.d589180dd1f4bp-260
233	LacI family DNA-binding transcriptional regulator	Bifidobacterium breve	98.2	0x1.3fdf47b63738fp-616	Streptococcus	99.1	0x1.3e3159a0e9d7bp-621
234	ATP-binding protein	Bifidobacterium bifidum	99.6	0x1.0f532bccfaf5p-474	Lactobacillus	98.5	0x1.031e6a5d501c1p-467
235	XRE family transcriptional regulator				Eggerthellaceae	98.8	0x1.5e48a23536d69p-483
236	LPXTG cell wall anchor domain-containing protein	Bifidobacterium pseudocatenulatum	36.4	0x0p+0
237	IS3 family transposase, partial	Bifidobacterium breve	98.3	0x1.6ea36a2938278p-192	Caulobacter	96.2	0x1.10bb098af8d2cp-118
238	tyrosine-type recombinase/integrase	Bifidobacterium breve	98.6	0x1.01c6b6de3021cp-663	Streptococcus	98.4	0x1.ae105522bccd1p-329
239	IS256 family transposase	Bifidobacterium bifidum	88.8	0x1.a9755c4edcd81p-665	Streptococcus	99.7	0x1.757f5f90b4769p-738
241	pyridoxamine 5'-phosphate oxidase family protein				Bacteroides	97.2	0x1.b8fae4ed80591p-250
242	alpha-L-fucosidase	Bifidobacterium catenulatum	98.1	0x1.262b6600d6888p-936	Streptomyces	59.5	0x1.7c44432389b54p-540
244	Abi family protein	Bifidobacterium breve	100	0x1.9ffc5187eb6a5p-124
245	ATP-binding protein	Bifidobacterium myosotis	91.8	0x1.7fc7a01176448p-394	Lactobacillus	99.6	0x1.2d47e3e1a6b9bp-421
246	addiction module antitoxin/toxin				Brucella	45.1	0x1.2f641ac46eb33p-43
247	bifunctional methylenetetrahydrofolate dehydrogenase/methenyltetrahydrofolate cyclohydrolase	Bifidobacterium saguini	89.7	0x1.61ce0176d806fp-491	Isoptericola	67.4	0x1.39eba6d700ff5p-351
248	type IV toxin-antitoxin system AbiEi family antitoxin domain-containing protein	Bifidobacterium myosotis	93.3	0x1.74eac1725b98fp-123	Clostridium	50.6	0x1.dbac0b8cb1fabp-44
249	tadC protein	Bifidobacterium breve	56.3	0x1.8af28330a2996p-160	Oerskovia	49.3	0x1.00c1543ed9544p-71
250	ASCH domain-containing protein	Bifidobacterium breve	99.3	0x1.161af25af4452p-264	Streptomyces	54.9	0x1.d74ec9de10bf4p-118
251	ABC-2 transporter permease	Bifidobacterium spp.	99.2	0x1.fd569918c5e11p-424
253	ATP-binding protein	Bifidobacterium breve	99.2	0x1.abddbd243c6cp-462	Lactobacillus	76.4	0x1.bd1faebae0351p-323
255	beta-galactosidase	Bifidobacterium breve	98.9	0x0p+0	Lactobacillus	52.3	0x1.2d88f6e95ceb9p-688
257	antitoxin VbhA family protein	Bifidobacterium breve	96.6	0x1.79ea4fca06725p-73
258	GNAT family N-acetyltransferase	Bifidobacterium breve	96.4	0x1.3a4f5eafb269fp-295	Lactobacillus	98.5	0x1.18ba4d57fd8f5p-98
259	colicin transporter	Bifidobacterium ruminantium	83.3	0x1.0ea529141f3a2p-190
260	DUF1287 domain-containing protein	Bifidobacterium breve	94.4	0x1.277fa167a43f4p-38
262	DUF1778 domain-containing protein
263	glycosyltransferase family 2 protein	Bifidobacterium bifidum	98.5	0x1.413ceb4d51e57p-505	Enterococcus	92.8	0x1.9933a590ba83dp-478
264	dihydroorotate dehydrogenase electron transfer subunit	Bifidobacterium breve	98.5	0x1.1255d5fa7a24cp-517	Lachnospiraceae	38.6	0x1.ccb9d9ff04f66p-126
269	IS30 family transposase	Bifidobacterium pseudocatenulatum	88.1	0x1.408b88be697cep-82	Enterococcus	68.8	0x1.5e14daed5050ap-49
270	FIVAR domain-containing protein	Bifidobacterium crudilactis	35.5	0x1.707b880f0421ep-44
271	esterase	Bifidobacterium callitrichidarum	78.9	0x1.2ff5316d9443dp-381	Actinobacteria	54.4	0x1.b9a65cd818fefp-229
272	ABC transporter permease	Bifidobacterium breve	98.1	0x1.8dc651850e5d9p-748	Denitrobacterium	33.3	0x1.9fa9377bc9dc1p-206
273	inorganic phosphate transporter	Bifidobacterium breve	99	0x1.22990eaff6eb4p-556	Ruaniaceae	44.7	0x1.8c2a51f4de10dp-143
274	CrcB family protein	Bifidobacterium breve	97.7	0x1.5db39a6c19d06p-719	Actinobacteria	56.6	0x1.eb1975b6776ddp-93
275	helix-turn-helix domain-containing protein	Bifidobacterium bifidum	99.2	0x1.2371873f8e506p-725	Faecalibacterium	99.7	0x1.53ed28f79a558p-731
277	IS3 family transposase, partial	Bifidobacterium ruminantium	92.9	0x1.3778e472a6905p-159	Olsenella	63.3	0x1.0b68524133672p-101
279	IS1249 family transposase	Bifidobacterium vansinderenii	80.3	0x1.e45f36923f707p-509	Isoptericola	47	0x1.035f1c1ae8585p-240
318	IS3 family transposase	Bifidobacterium breve	100	0x1.490b577ec81d3p-166	Collinsella	70.5	0x1.98cebf830177p-112
362	IS110 family transposase	Bifidobacterium breve	94.6	0x1.762cf451972ap-68
382	transposase family protein, partial	Bifidobacterium myosotis	75.4	0x1.b11a7e9ef5eaap-57
429	CrcB family protein	Bifidobacterium breve	93.9	0x1.f9f5034b472aep-637	Leucobacter	37.6	0x1.16f09cfc84395p-36
431	lysophospholipase	Bifidobacterium breve	94.4	0x1.7fa55cc74ac06p-148
434	DUF4230 domain-containing protein	Bifidobacterium breve	97.9	0x1.0ed812f2138e9p-148	Collinsella	47.3	0x1.1272e1cf3781bp-34
436	IS30 family transposase	Bifidobacterium bifidum	83.7	0x1.3d4e0ade5429ep-101	Parabacteroides	56.3	0x1.2aaf2c11d5ffcp-57
438	DUF1906 domain-containing protein	Bifidobacterium catenulatum	91.1	0x1.3b3b20fcfc917p-459	Peptidiphaga	54.8	0x1.6106f142ae4e8p-250
440	flagellar M-ring protein FliF	Bifidobacterium breve	96.3	0x1.80ff36a0e57e7p-68
441	peptide-methionine (R)-S-oxide reductase MsrB	Bifidobacterium breve	95.7	0x1.c71933c8200cdp-607	Lactobacillus	98.1	0x1.a991aa4dbb9p-620
442	Fic family protein	Bifidobacterium hapali	78.7	0x1.124ddb40ebb68p-133	Paeniclostridium	96.2	0x1.280b14c477555p-162
443	acyltransferase	Bifidobacterium bifidum	99.2	0x1.deb8af0082277p-695	Olsenella	49	0x1.2770115102edcp-279
444	sigma-70 family RNA polymerase sigma factor				Phytohabitans	39.4	0x1.9cbcd2c9c913p-35
445	MFS transporter	Bifidobacterium bifidum	99.8	0x1.387649ecf90d6p-911	Actinomyces	83.8	0x1.a88c46f28cd5ap-772
446	DUF559 domain-containing protein	Bifidobacterium scardovii	65.9	0x1.c79bfdd777d1bp-396	Blautia	99.6	0x1.1c7c4ec6a0319p-539
447	glycosyltransferase family 39 protein	Bifidobacterium callitrichos	38	0x1.c42b83fafe9dfp-103
450	DUF4230 domain-containing protein	Bifidobacterium breve	97.2	0x1.67ed84dd26db6p-34
453	cell wall-binding repeat-containing protein	Bifidobacterium bifidum	99.1	0x0p+0	Enterococcus	86.8	0x1.15e00851facf5p-941
454	flp pilus-assembly TadE/G-like family protein	Bifidobacterium callitrichidarum	67.5	0x1.3dc550bff8977p-119	Enterococcus	94.8	0x1.2a517d12b7c66p-179
455	IS256-like element ISBlo16 family transposase	Bifidobacterium breve	98.7	0x1.e32f4dca16f51p-765	Lactobacillus	97.7	0x1.e7c2cd7f3d20cp-401
456	anthranilate synthase component I family protein	Bifidobacterium bifidum	64.3	0x1.1fd857072fb16p-233	Eggerthella	74.4	0x1.85c01aefcf488p-626
460	ABC-2 transporter permease	Bifidobacterium breve	98.7	0x1.b99264cfe5a2bp-405
461	pilus assembly protein	Bifidobacterium callitrichidarum	67	0x1.344e4b993dbfbp-97	Enterococcus	91.8	0x1.820e0bcb7c9bep-137
463	sigma-70 family RNA polymerase sigma factor	Bifidobacterium margollesii	43.1	0x1.36eeaf9604119p-60	Amycolatopsis	43	0x1.2a83012fa75c7p-48
464	transposase family protein	Bifidobacterium bifidum	73.9	0x1.1857b147809b1p-150
465	DUF4244 domain-containing protein	Bifidobacterium breve	85.3	0x1.45953750d644ap-119
467	thymidine phosphorylase				Peptoniphilus	62	0x1.87e9015f552ep-90
56	type II toxin-antitoxin system HicA family toxin

## Sheet: Table S10
Table S10. CRISPR-Cas systems and number of R-M systems in the representative 58 B. longum strains
B. longum Strains	N° of R-M systems	CRISPR-Cas systems (Y=YES ; N=NO)	N° of prophage elements (Siphoviridae family)
Bifidfobacterium longum 1B	1	N	0
Bifidfobacterium longum 20B	2	Y	0
Bifidfobacterium longum 359B	2	Y	1
Bifidfobacterium longum 3B	2	Y	0
Bifidfobacterium longum 458B	1	N	2
Bifidfobacterium longum 67B	1	N	1
Bifidobacterium longum 108B	3	N	1
Bifidobacterium longum 134B	3	N	1
Bifidobacterium longum 1897B	2	Y	1
Bifidobacterium longum APC1465	3	Y	0
Bifidobacterium longum APC1503	2	N	3
Bifidobacterium longum DSM 20219	2	N	0
Bifidobacterium longum subsp. longum MCC10126	2	Y	1
Bifidobacterium longum subsp. longum MCC10116	3	Y	1
Bifidobacterium longum subsp. longum MCC10115	2	N	3
Bifidobacterium longum subsp. longum MCC10096	4	Y	0
Bifidobacterium longum subsp. longum MCC10070	1	Y	0
Bifidobacterium longum subsp. longum MCC10068	3	Y	1
Bifidobacterium longum subsp. longum MCC10043	3	Y	1
Bifidobacterium longum subsp. infantis CCUG 52486	4	N	3
Bifidobacterium longum subsp. infantis 157F	2	N	1
Bifidobacterium longum subsp. infantis UBBI-01	1	Y	2
Bifidobacterium longum subsp. infantis TPY12-1	0	N	3
Bifidobacterium longum subsp. infantis NCTC13219	0	N	3
Bifidobacterium longum subsp. infantis LH_666	1	N	2
Bifidobacterium longum subsp. infantis LH_664	0	N	2
Bifidobacterium longum subsp. infantis LH_23	0	Y	1
Bifidobacterium longum subsp. infantis JG_Bg463	1	N	2
Bifidobacterium longum subsp. infantis BI-G201	1	N	1
Bifidobacterium longum subsp. infantis ATCC 15697	0	N	4
Bifidobacterium longum subsp. infantis 4	1	N	2
Bifidobacterium longum subsp. infantis 1888B	0	Y	0
Bifidobacterium longum subsp. suis LMG 21814	3	N	2
Bifidobacterium longum subsp. suis BSM11-5	2	Y	0
Bifidfobacterium longum 2005B	1	N	2
Bifidfobacterium longum 2074B	1	Y	0
Bifidfobacterium longum 209B	2	N	1
Bifidobacterium longum Su859	0	N	0
Bifidobacterium longum APC1461	2	Y	1
Bifidobacterium longum UMA026	0	N	2
Bifidobacterium longum BXY01	2	N	0
Bifidobacterium longum subsp. longum JDM301	3	N	0

[truncated: 1 more sheets: Table S11]
